# Supplementary material for: Comparative transcriptomics reveals different profiles between diflubenzuron‐resistant and ‐susceptible phenotypes of the mosquito Culex pipiens
Source: Pest Manag Sci. 2025 Feb 12;81(6):3370–7. doi: 10.1002/ps.8710 (PMC12074624; doi:10.1002/ps.8710)
Supplement: Supplementary file 6 — Table S3. List of annotated DEGs between susceptible and resistant Culex pipiens mosquitoes. For each transcript, the expression value, significance, annotation and identifier are reported. [file PS-81-3370-s005.xlsx]

## Sheet: up-regulated genes
Supplementary Table 3: list of annotated DEGs between susceptible and resistant Cx. pipiens mosquitoes. For each transcript, the expression value, significance, annotation and identifier are reported.
protein_accession	log2FoldChange	padj	organism	protein_product	Cluster ID
B0WLV8	12.6703	1.44895e-28	Culex quinquefasciatus	Osiris 9	Cluster-3259.333_NODE_7190_length_2387_cov_474.849025_g3596_i0
B0VZP8	12.1872	0.000202507	Culex quinquefasciatus	Fibrinogen C-terminal domain-containing protein	Cluster-3259.131_NODE_10774_length_1822_cov_70.378695_g5460_i0
B0X2K0	11.9987	1.96624e-05	Culex quinquefasciatus	Pupal cuticle protein	Cluster-3259.13906_NODE_25720_length_600_cov_685.711033_g14993_i0
A0A8D8L2Q4	11.4942	0.00841065	Culex pipiens	Cuticle protein	Cluster-3259.13906_NODE_25023_length_633_cov_612.048013_g14421_i0
XP_039450033.1	11.0474	3.04922e-07	Culex pipiens pallens	uncharacterized protein LOC120428960	Cluster-3259.389_NODE_18206_length_1086_cov_132.118259_g9716_i0
XP_038107578.1	10.9339	2.5469e-11	Culex quinquefasciatus	proline-rich protein 4	Cluster-3259.13448_NODE_22492_length_783_cov_404.555703_g12518_i0
XP_038120130.1	10.8421	1.33401e-08	Culex quinquefasciatus	cuticle protein 19 isoform X1	Cluster-3259.14358_NODE_26557_length_561_cov_228.180451_g15696_i0
B0X537	10.6272	1.06418e-07	Culex quinquefasciatus	Pupal cuticle protein	Cluster-3259.286_NODE_20900_length_883_cov_49.421546_g11443_i0
XP_038119930.1	10.517	1.79898e-13	Culex quinquefasciatus	cuticle protein CP14.6	Cluster-3259.14072_NODE_15251_length_1343_cov_304.993151_g7955_i0
B0X2K2	10.3876	0.00310358	Culex quinquefasciatus	Pupal cuticle protein	Cluster-3259.13906_NODE_22938_length_756_cov_425.116919_g12842_i0
XP_038113510.1	10.3211	0.00352859	Culex quinquefasciatus	proline-rich protein 4	Cluster-3259.541_NODE_11013_length_1795_cov_954.680068_g5599_i0
XP_038117158.1	10.0323	4.49211e-09	Culex quinquefasciatus	cuticle protein 8	Cluster-3259.14288_NODE_22728_length_768_cov_77.569689_g12692_i0
XP_039430435.1	10.0288	0.00019223	Culex pipiens pallens	cuticle protein 19	Cluster-3259.14577_NODE_20862_length_886_cov_50.330222_g11418_i0
B0XA22	9.87727	3.14349e-21	Culex quinquefasciatus	Endocuticle structural glycoprotein SgAbd-2	Cluster-3259.14073_NODE_21844_length_824_cov_375.577358_g12066_i0
B0VZP8	9.84155	0.000178194	Culex quinquefasciatus	Fibrinogen C-terminal domain-containing protein	Cluster-3259.95_NODE_10620_length_1841_cov_24.411700_g5373_i0
B0W885	9.83228	1.2697e-07	Culex quinquefasciatus	Adult cuticle protein	Cluster-3259.14121_NODE_27198_length_532_cov_82.916501_g16251_i0
B0WLW3	9.75252	1.65928e-47	Culex quinquefasciatus	Protein osiris 6	Cluster-3259.13975_NODE_8612_length_2125_cov_212.408397_g4312_i0
XP_001844913.2	9.75079	4.0126e-15	Culex quinquefasciatus	cuticle protein	Cluster-43.0_NODE_23838_length_703_cov_36.712166_g13489_i0
XP_039451912.1	9.62979	1.43649e-27	Culex pipiens pallens	uncharacterized protein LOC120430854	Cluster-3259.541_NODE_11480_length_1741_cov_1011.852804_g5599_i1
A0A8D8B8N4	9.34081	7.59426e-42	Culex pipiens	(northern house mosquito) hypothetical protein	Cluster-3259.14177_NODE_7980_length_2232_cov_180.439855_g4001_i0
XP_039432938.1	9.30855	1.4111e-08	Culex pipiens pallens	uncharacterized protein LOC120415456	Cluster-3259.14112_NODE_22525_length_781_cov_43.579787_g12547_i0
XP_039440809.1	9.26485	1.78234e-07	Culex pipiens pallens	cuticle protein 19-like	Cluster-3259.14061_NODE_27843_length_504_cov_375.667368_g16816_i0
XP_038119611.1	9.17618	3.25994e-14	Culex quinquefasciatus	histidine-rich glycoprotein	Cluster-3259.14071_NODE_15759_length_1296_cov_39.449092_g8242_i0
B0WPU0	9.15333	0.00140884	Culex quinquefasciatus	Endocuticle structural glycoprotein SgAbd-2	Cluster-3259.14056_NODE_23605_length_717_cov_50.172965_g13318_i0
XP_038106801.1	8.99233	3.99812e-14	Culex quinquefasciatus	titin	Cluster-3259.14512_NODE_13071_length_1563_cov_77.189700_g6728_i0
XP_038106799.1	8.98294	2.60346e-05	Culex quinquefasciatus	uncharacterized protein LOC119766368	Cluster-3259.14212_NODE_24929_length_638_cov_30.628900_g14354_i0
XP_039450035.1	8.89412	0.00128587	Culex pipiens pallens	uncharacterized protein LOC120428962	Cluster-3259.13760_NODE_19352_length_1001_cov_84.320988_g10414_i0
XP_038118885.1	8.8043	5.82276e-54	Culex quinquefasciatus	coiled-coil domain-containing protein 1	Cluster-3259.12351_NODE_7889_length_2248_cov_179.028391_g3949_i0
B0WPU0	8.79225	0.0310511	Culex quinquefasciatus	Endocuticle structural glycoprotein SgAbd-2	Cluster-3259.14055_NODE_23303_length_734_cov_49.628369_g13099_i0
EDS40585.1	8.65139	1.07378e-05	Culex quinquefasciatus	conserved hypothetical protein	Cluster-3259.14984_NODE_8920_length_2077_cov_9.845703_g4475_i0
XP_038106286.1	8.59918	5.36467e-06	Culex quinquefasciatus	uncharacterized protein LOC119766024	Cluster-55.0_NODE_24571_length_658_cov_14.620032_g14065_i0
XP_038114300.1	8.59508	4.0126e-15	Culex quinquefasciatus	extensin-3	Cluster-3259.260_NODE_9185_length_2039_cov_56.922886_g4610_i0
XP_038106800.1	8.57439	5.05794e-05	Culex quinquefasciatus	zinc finger protein 512B-like	Cluster-128.0_NODE_24931_length_638_cov_17.011494_g14356_i0
XP_039440829.1	8.52079	4.40674e-06	Culex pipiens pallens	cuticle protein 18.6-like	Cluster-3259.14446_NODE_26324_length_572_cov_13.068140_g15497_i0
XP_038112892.1	8.43541	2.65818e-10	Culex quinquefasciatus	probable zinc transporter protein DDB_G0282067	Cluster-8430.0_NODE_22850_length_762_cov_25.658936_g12777_i0
EDS35139.1	8.31244	1.4806e-05	Culex quinquefasciatus	conserved hypothetical protein	Cluster-3259.6636_NODE_6363_length_2574_cov_97.662868_g3197_i0
EDS32879.1	8.31139	0.00206155	Culex quinquefasciatus	zinc carboxypeptidase	Cluster-3259.15410_NODE_14137_length_1455_cov_10.683029_g7331_i0
B0W884	8.25033	2.79578e-11	Culex quinquefasciatus	Adult cuticle protein	Cluster-3259.14062_NODE_30234_length_414_cov_758.046753_g19073_i0
B0X2D5	8.05232	0.00101599	Culex quinquefasciatus	Alpha-methyldopa hypersensitive protein	Cluster-77.0_NODE_24429_length_667_cov_4.536050_g13949_i0
XP_038110657.1	7.98888	0.000138897	Culex quinquefasciatus	probable cytochrome P450 6a13	Cluster-3259.2614_NODE_12996_length_1571_cov_178.633593_g6681_i0
XP_039446514.1	7.98101	0.0387445	Culex pipiens pallens	uncharacterized protein LOC120425944	Cluster-57.0_NODE_18106_length_1095_cov_8.616323_g9665_i0
XP_039451107.1	7.97253	2.92561e-09	Culex pipiens pallens	uncharacterized protein LOC120430084	Cluster-3259.14245_NODE_15785_length_1294_cov_73.350198_g8263_i0
B0WLW0	7.8617	2.52772e-11	Culex quinquefasciatus	Osiris 7	Cluster-3259.13923_NODE_8513_length_2141_cov_82.973485_g4267_i0
EDS32713.1	7.84705	0.000364413	Culex quinquefasciatus	conserved hypothetical protein	Cluster-97.0_NODE_8890_length_2081_cov_3.358674_g4460_i0
XP_038117160.1	7.84587	3.28877e-12	Culex quinquefasciatus	cuticle protein 19-like	Cluster-3259.14059_NODE_27459_length_521_cov_427.229675_g16472_i0
XP_021696419.1	7.82338	4.36083e-06	Aedes aegypti	uncharacterized protein LOC110675503	Cluster-3259.304_NODE_2590_length_3946_cov_12.169773_g1317_i0
B0X2D5	7.80373	0.0339871	Culex quinquefasciatus	Alpha-methyldopa hypersensitive protein	Cluster-3259.14498_NODE_27056_length_539_cov_3.996078_g16128_i0
XP_038120130.1	7.7721	0.000122856	Culex quinquefasciatus	cuticle protein 19 isoform X1	Cluster-3259.14357_NODE_25037_length_632_cov_121.557214_g14431_i0
XP_038119870.1	7.74608	0.00704249	Culex quinquefasciatus	extensin-1-like	Cluster-3259.13289_NODE_25270_length_621_cov_15.182432_g14618_i0
XP_039430928.1	7.7343	1.54293e-05	Culex pipiens pallens	uncharacterized protein LOC120413987	Cluster-3259.15340_NODE_10123_length_1906_cov_10.731486_g5091_i0
XP_038117181.1	7.63058	2.75833e-07	Culex quinquefasciatus	uncharacterized protein LOC119769284	Cluster-3259.15220_NODE_25984_length_587_cov_167.874552_g15212_i0
XP_039437657.1	7.57145	1.20149e-08	Culex pipiens pallens	mantle protein-like	Cluster-3259.14294_NODE_25635_length_604_cov_45.252174_g14922_i0
XP_038105670.1	7.53156	0.041101	Culex quinquefasciatus	uncharacterized protein LOC6040251	Cluster-40.0_NODE_24627_length_655_cov_8.132588_g14105_i0
XP_039440403.1	7.51712	2.53707e-07	Culex pipiens pallens	uncharacterized protein LOC120421275	Cluster-3259.14299_NODE_33345_length_322_cov_21.665529_g22156_i0
XP_019561141.2	7.48928	7.1998e-05	Aedes albopictus	uncharacterized protein LOC109429602	Cluster-3259.13887_NODE_30534_length_404_cov_151.877333_g19366_i0
XP_001861841.2	7.41758	8.45095e-16	Culex quinquefasciatus	sex-determining region Y protein	Cluster-3259.15492_NODE_17683_length_1127_cov_44.638434_g9397_i0
B0WR92	7.35973	1.65777e-31	Culex quinquefasciatus	Proline-rich protein 4-like	Cluster-3259.13444_NODE_9746_length_1961_cov_557.354037_g4904_i0
XP_039433362.1	7.30956	0.0246727	Culex pipiens pallens	uncharacterized protein LOC120415804	Cluster-38.0_NODE_15049_length_1363_cov_3.633433_g7847_i0
XP_038121809.1	7.29658	4.27228e-21	Culex quinquefasciatus	uncharacterized protein LOC6030973	Cluster-3259.14169_NODE_10778_length_1822_cov_44.250976_g5462_i0
XP_039451964.1	7.2713	5.09084e-05	Culex pipiens pallens	uncharacterized protein LOC120430908	Cluster-4832.0_NODE_11211_length_1773_cov_5.402523_g5707_i0
EDS38462.1	7.24792	1.03695e-08	Culex quinquefasciatus	cytochrome P450 6a8	Cluster-1264.0_NODE_12495_length_1624_cov_20.586207_g6402_i0
EAT39444.1	7.23025	3.62772e-08	Aedes aegypti	AAEL008759-PA	Cluster-3259.13868_NODE_2200_length_4206_cov_42.884606_g1133_i0
XP_039437413.1	7.21237	2.42453e-09	Culex pipiens pallens	uncharacterized protein LOC120418942	Cluster-3259.508_NODE_9724_length_1965_cov_36.392045_g4891_i0
XP_039444464.2	7.17895	0.000787584	Culex pipiens pallens	uncharacterized protein LOC120424421	Cluster-3259.6637_NODE_6492_length_2547_cov_110.263304_g3197_i2
XP_001868915.2	7.16184	1.8597e-12	Culex quinquefasciatus	uncharacterized protein LOC6052688	Cluster-3259.14400_NODE_11493_length_1740_cov_48.988895_g5859_i0
XP_039451360.1	7.15402	1.98379e-06	Culex pipiens pallens	fibrinogen C domain-containing protein 1-like	Cluster-86.0_NODE_20177_length_938_cov_5.213421_g10968_i0
XP_039440403.1	7.13422	2.19225e-08	Culex pipiens pallens	uncharacterized protein LOC120421275	Cluster-3259.13890_NODE_24680_length_652_cov_118.648475_g14145_i0
XP_039438628.1	7.11961	1.85786e-20	Culex pipiens pallens	endocuticle structural glycoprotein SgAbd-2	Cluster-3259.14158_NODE_19579_length_982_cov_79.172088_g10573_i0
EDS45199.1	7.11816	1.35204e-11	Culex quinquefasciatus	serine protease	Cluster-3259.14280_NODE_6097_length_2637_cov_6.975844_g3075_i0
B0X2J4	7.00946	0.00682342	Culex quinquefasciatus	Cuticle protein 18.6	Cluster-3259.10896_NODE_28355_length_483_cov_433.971366_g17280_i0
XP_052564971.1	6.94112	3.08859e-05	Culex pipiens pallens	uncharacterized protein LOC120421996 isoform X1	Cluster-11146.0_NODE_13636_length_1506_cov_8.093433_g7068_i0
XP_052563657.1	6.92417	1.89244e-05	Culex pipiens pallens	mantle protein-like isoform X2	Cluster-3259.14488_NODE_32692_length_340_cov_58.299035_g21503_i0
XP_019561141.2	6.71444	4.57371e-10	Aedes albopictus	uncharacterized protein LOC109429602	Cluster-3259.13886_NODE_27680_length_511_cov_111.365145_g16672_i0
XP_001845931.2	6.71345	0.0110083	Culex quinquefasciatus	larval cuticle protein A2B	Cluster-9060.0_NODE_25488_length_611_cov_11.544674_g14801_i0
B0X5K3	6.71019	1.0361e-10	Culex quinquefasciatus	Cuticle protein 19-like	Cluster-3259.2326_NODE_11570_length_1730_cov_89.470312_g5899_i0
XP_038114270.1	6.70818	0.0479785	Culex quinquefasciatus	uncharacterized protein LOC119768039	Cluster-28.0_NODE_22234_length_801_cov_4.253886_g12335_i0
XP_039430955.1	6.68136	1.78458e-16	Culex pipiens pallens	cytadherence high molecular weight protein 3-like	Cluster-3259.14111_NODE_19893_length_959_cov_56.208602_g10776_i0
XP_038121620.1	6.61211	4.03792e-05	Culex quinquefasciatus	uncharacterized protein LOC6039549	Cluster-166.0_NODE_18685_length_1049_cov_5.232353_g10011_i0
XP_039450538.1	6.41864	0.0488232	Culex pipiens pallens	fibrinogen C domain-containing protein 1-like	Cluster-15.0_NODE_26048_length_585_cov_5.757194_g15264_i0
XP_039450109.1	6.41287	0.000387294	Culex pipiens pallens	uncharacterized protein LOC120429037	Cluster-3259.14567_NODE_11230_length_1771_cov_6.033869_g5717_i0
XP_038121230.1	6.38289	5.20107e-09	Culex quinquefasciatus	putative mediator of RNA polymerase II transcription subunit 26 isoform X1	Cluster-3259.289_NODE_5630_length_2757_cov_72.311950_g2834_i0
XP_039428925.1	6.36563	1.86922e-09	Culex pipiens pallens	pupal cuticle protein 36a-like	Cluster-3259.1110_NODE_10968_length_1799_cov_294.925424_g5575_i0
XP_039453462.1	6.29296	0.000190911	Culex pipiens pallens	homeotic protein female sterile-like	Cluster-3259.13419_NODE_27755_length_508_cov_76.847599_g16741_i0
XP_052561988.1	6.26797	1.22179e-07	Culex pipiens pallens	uncharacterized protein LOC120415828	Cluster-155.0_NODE_19992_length_952_cov_11.820152_g10843_i0
B0WB53	6.25476	0.000590637	Culex quinquefasciatus	Chitin-binding type-2 domain-containing protein	Cluster-381.0_NODE_15120_length_1357_cov_4.051958_g7888_i0
B0X0D5	6.24494	0.000877413	Culex quinquefasciatus	Leucine-rich immune protein (Short)	Cluster-1647.0_NODE_12270_length_1648_cov_6.444101_g6286_i0
B0WJU5	6.17281	0.000110592	Culex quinquefasciatus	DM5 domain-containing protein	Cluster-3259.300_NODE_15021_length_1365_cov_55.211826_g7830_i0
XP_038106798.1	6.10918	2.26144e-05	Culex quinquefasciatus	involucrin	Cluster-3259.14405_NODE_12317_length_1643_cov_10.669765_g6311_i0
XP_052567594.1	6.10866	3.70873e-07	Culex pipiens pallens	uncharacterized protein LOC120428959 isoform X2	Cluster-11388.0_NODE_15684_length_1304_cov_5.962353_g8189_i0
B0WCU6	6.08624	0.000982246	Culex quinquefasciatus	Salivary protein	Cluster-3259.15416_NODE_27297_length_529_cov_2.720000_g16335_i0
XP_039440782.1	6.05859	0.00425706	Culex pipiens pallens	cytochrome P450 4c21-like	Cluster-106.0_NODE_25895_length_592_cov_4.282416_g15141_i0
EDS30465.1	6.05249	1.08678e-08	Culex quinquefasciatus	conserved hypothetical protein	Cluster-3259.2160_NODE_1772_length_4540_cov_46.274440_g709_i2
B0WQ59	6.01528	0.00201817	Culex quinquefasciatus	Flocculation protein FLO11-like	Cluster-8.0_NODE_28859_length_464_cov_4.000000_g17746_i0
XP_039445018.1	5.99799	6.36418e-08	Culex pipiens pallens	farnesol dehydrogenase-like	Cluster-3259.11109_NODE_16325_length_1245_cov_535.900493_g8564_i0
XP_039448425.1	5.96011	0.00150434	Culex pipiens pallens	brachyurin-like	Cluster-3259.8099_NODE_17207_length_1168_cov_49.928007_g9110_i0
B0XDX2	5.87647	0.000730586	Culex quinquefasciatus	Flexible cuticle protein 12	Cluster-3259.10356_NODE_32610_length_342_cov_675.313099_g21422_i0
XP_039441887.2	5.86625	0.00170557	Culex pipiens pallens	serine protease filzig	Cluster-33.0_NODE_27082_length_538_cov_2.632613_g16153_i0
XP_039429112.1	5.85474	9.66501e-18	Culex pipiens pallens	protein IWS1 homolog	Cluster-3259.246_NODE_9421_length_2005_cov_22.290486_g4733_i0
XP_039451281.1	5.82222	0.00605292	Culex pipiens pallens	protein apnoia	Cluster-975.0_NODE_24294_length_674_cov_26.003101_g13844_i0
A0A8D8NCX5	5.79536	0.00120874	Culex pipiens	Alpha-methyldopa hypersensitive protein (Fragment)	Cluster-3259.14507_NODE_31426_length_376_cov_4.420749_g20244_i0
A0A8D8IHF3	5.6581	0.00158115	Culex pipiens	(northern house mosquito) hypothetical protein	Cluster-82.0_NODE_27654_length_513_cov_2.803719_g16650_i0
XP_039428998.1	5.60939	2.75198e-07	Culex pipiens pallens	uncharacterized protein LOC120412561	Cluster-1926.0_NODE_16536_length_1226_cov_34.429407_g8697_i0
XP_019540292.2	5.59486	1.20458e-16	Aedes albopictus	LOW QUALITY PROTEIN: uncharacterized protein LOC109411235	Cluster-3259.370_NODE_5123_length_2901_cov_10.490599_g2589_i0
B0WB45	5.57772	6.73505e-18	Culex quinquefasciatus	Larval cuticle protein A3A	Cluster-3259.13586_NODE_18586_length_1056_cov_256.419669_g9946_i0
XP_039428925.1	5.52311	8.83477e-07	Culex pipiens pallens	pupal cuticle protein 36a-like	Cluster-3259.1111_NODE_11109_length_1784_cov_276.675783_g5575_i1
WP_196757412.1	5.49168	0.000496715	Lactococcus cremoris	ATP-binding protein, partial	Cluster-102.1_NODE_31269_length_381_cov_3.031250_g20091_i0
XP_038120759.1	5.48879	7.29559e-14	Culex quinquefasciatus	uncharacterized protein LOC6048750 isoform X4	Cluster-3259.13509_NODE_12705_length_1601_cov_21.292621_g6516_i0
XP_039438581.1	5.42947	0.00057707	Culex pipiens pallens	mucin-5AC isoform X2	Cluster-3259.7253_NODE_8062_length_2218_cov_19.741891_g493_i4
XP_038106944.1	5.39976	3.88319e-11	Culex quinquefasciatus	putative uncharacterized protein DDB_G0288537	Cluster-3259.13055_NODE_20700_length_899_cov_43.645977_g11304_i0
B0W0L2	5.39432	6.16671e-15	Culex quinquefasciatus	Obstractor B	Cluster-3259.14115_NODE_17514_length_1141_cov_64.575540_g9298_i0
XP_039433374.1	5.34603	1.56043e-18	Culex pipiens pallens	bromodomain-containing protein DDB_G0280777 isoform X1	Cluster-3259.471_NODE_13275_length_1542_cov_227.574356_g6859_i0
A0A8D8PJW9	5.34503	0.000621533	Culex pipiens	Synaptic vesicle glycoprotein 2B	Cluster-3259.428_NODE_28204_length_491_cov_2.534632_g17143_i0
XP_039445149.1	5.31595	0.000167629	Culex pipiens pallens	larval cuticle protein A2B-like	Cluster-3259.10367_NODE_22587_length_777_cov_481.791444_g12591_i0
XP_039441628.1	5.27027	0.000197065	Culex pipiens pallens	uncharacterized protein LOC120422300	Cluster-68.0_NODE_20819_length_890_cov_7.436702_g11388_i0
XP_038110545.1	5.16276	1.14743e-06	Culex quinquefasciatus	mantle protein-like	Cluster-3259.13885_NODE_22921_length_757_cov_206.328297_g12830_i0
EDS26247.1	5.15195	1.93869e-14	Culex quinquefasciatus	NF-180	Cluster-3259.230_NODE_6712_length_2499_cov_24.437247_g3371_i0
EAT42315.1	5.08013	2.91467e-20	Aedes aegypti	AAEL006122-PA, partial	Cluster-3259.14414_NODE_1897_length_4431_cov_24.971831_g978_i0
XP_039428819.1	5.05135	8.48341e-07	Culex pipiens pallens	mastermind-like protein 2	Cluster-3259.479_NODE_6085_length_2641_cov_84.322741_g3067_i0
Q7PWE5	5.05091	0.0012411	Anopheles gambiae	AGAP008994-PA	Cluster-3259.14282_NODE_29264_length_448_cov_3.625298_g18132_i0
XP_038113540.1	5.05039	8.68526e-09	Culex quinquefasciatus	phospholipase A1 VesT1.02	Cluster-3259.14920_NODE_11575_length_1730_cov_5.052322_g5903_i0
XP_039448178.1	5.03682	2.8444e-06	Culex pipiens pallens	uncharacterized protein LOC120427394	Cluster-3259.33_NODE_18470_length_1066_cov_5.788814_g9870_i0
XP_052565645.1	5.01676	0.00336886	Culex pipiens pallens	ataxin-2 homolog isoform X2	Cluster-3259.15351_NODE_29957_length_424_cov_3.632911_g18804_i0
XP_038121930.1	5.00072	0.00540728	Culex quinquefasciatus	astacin	Cluster-3259.12635_NODE_19695_length_974_cov_8.876190_g10648_i0
XP_052564849.1	4.98551	4.02525e-05	Culex pipiens pallens	mantle protein-like	Cluster-3259.14298_NODE_33755_length_312_cov_48.409894_g22564_i0
B0W3S4	4.95877	4.136e-05	Culex quinquefasciatus	Cuticular protein (putative)	Cluster-3259.14069_NODE_15769_length_1295_cov_296.453397_g8249_i0
B0X4M1	4.95277	1.48603e-11	Culex quinquefasciatus	Chitin-binding type-2 domain-containing protein	Cluster-3259.12533_NODE_22399_length_789_cov_46.969737_g12442_i0
XP_038121922.1	4.8629	1.35767e-11	Culex quinquefasciatus	uncharacterized protein LOC6033510	Cluster-3259.218_NODE_10485_length_1859_cov_15.784699_g5295_i0
A0A8D8JJ75	4.82408	1.07378e-05	Culex pipiens	Delta-like protein	Cluster-172.0_NODE_22146_length_806_cov_5.338481_g12272_i0
A0A8D8AAL8	4.73235	0.000307275	Culex pipiens	(northern house mosquito) hypothetical protein	Cluster-8712.0_NODE_22623_length_775_cov_4.959786_g12618_i0
XP_039448178.1	4.66032	0.000121618	Culex pipiens pallens	uncharacterized protein LOC120427394	Cluster-748.0_NODE_25927_length_590_cov_5.536542_g15168_i0
EAT43104.1	4.65342	2.79965e-17	Aedes aegypti	AAEL005416-PA	Cluster-3259.595_NODE_1694_length_4626_cov_41.191429_g876_i0
XP_039445497.2	4.65272	0.000112617	Culex pipiens pallens	uncharacterized protein LOC120425136	Cluster-658.0_NODE_18527_length_1062_cov_5.298161_g9906_i0
B0W7L1	4.64865	0.000246394	Culex quinquefasciatus	Protein serine/threonine kinase, putative	Cluster-3259.10993_NODE_22156_length_805_cov_168.380155_g12281_i0
B0WYA6	4.62573	1.51338e-22	Culex quinquefasciatus	ML domain-containing protein	Cluster-3259.13385_NODE_26073_length_583_cov_389.142599_g13253_i2
B0WY99	4.62457	6.05788e-07	Culex quinquefasciatus	Kazal-like domain-containing protein	Cluster-3259.480_NODE_7444_length_2339_cov_105.078788_g3716_i0
XP_038121620.1	4.61027	1.14423e-06	Culex quinquefasciatus	uncharacterized protein LOC6039549	Cluster-364.0_NODE_19943_length_956_cov_7.827400_g10813_i0
B0WLI5	4.52685	0.024785	Culex quinquefasciatus	Nuclear hormone receptor ftz-f1	Cluster-3259.14409_NODE_30159_length_417_cov_8.329897_g19000_i0
B0W2A9	4.51308	1.45207e-13	Culex quinquefasciatus	DM5 domain-containing protein	Cluster-3259.1112_NODE_14809_length_1385_cov_205.865044_g5575_i2
A0A8D8PK08	4.51171	0.00094124	Culex pipiens	(northern house mosquito) hypothetical protein	Cluster-364.1_NODE_25053_length_632_cov_4.895522_g14443_i0
XP_039444809.1	4.49193	5.32486e-06	Culex pipiens pallens	uncharacterized protein LOC120424696	Cluster-8610.0_NODE_17540_length_1139_cov_9.127027_g9310_i0
B0X2J3	4.48419	0.00825024	Culex quinquefasciatus	Cuticle protein 7	Cluster-3259.11134_NODE_31178_length_383_cov_248.073446_g20001_i0
XP_038118327.1	4.4741	0.00207761	Culex quinquefasciatus	paternally-expressed gene 3 protein	Cluster-3259.14641_NODE_7613_length_2303_cov_15.244503_g3801_i0
A0A8D8GRG3	4.41639	0.000690017	Culex pipiens	(northern house mosquito) hypothetical protein	Cluster-3259.11929_NODE_29464_length_440_cov_33.204380_g18326_i0
EAT47168.2	4.41454	1.41008e-11	Aedes aegypti	AAEL001675-PA	Cluster-3259.522_NODE_4456_length_3122_cov_24.259942_g2245_i0
A0A8D8P3I5	4.393	8.90325e-22	Culex pipiens	Apolipoprotein D	Cluster-3259.10962_NODE_22438_length_786_cov_599.853369_g12476_i0
A0A8D8CH93	4.3919	2.19981e-06	Culex pipiens	Glutathione S-transferase 1	Cluster-3259.5913_NODE_17398_length_1152_cov_169.768477_g3094_i3
XP_039449988.1	4.36563	0.00747592	Culex pipiens pallens	uncharacterized protein LOC120428909	Cluster-2533.0_NODE_25353_length_617_cov_21.001701_g14689_i0
B0WYA6	4.35857	9.25754e-17	Culex quinquefasciatus	ML domain-containing protein	Cluster-3259.13385_NODE_23521_length_722_cov_376.406926_g13253_i0
A0A8D8B8W4	4.34558	0.00456043	Culex pipiens	Endocuticle structural glycoprotein SgAbd-1	Cluster-3259.14049_NODE_23968_length_695_cov_1492.160661_g13588_i0
XP_038113805.1	4.30376	0.000373775	Culex quinquefasciatus	uncharacterized protein LOC6045653	Cluster-3259.3942_NODE_19159_length_1014_cov_371.210152_g10301_i0
EDS28660.1	4.29369	3.67951e-11	Culex quinquefasciatus	furrowed	Cluster-8393.0_NODE_12868_length_1585_cov_9.883033_g6602_i0
B0WCY2	4.26026	1.62849e-10	Culex quinquefasciatus	Chitin-binding type-2 domain-containing protein	Cluster-3259.14964_NODE_10555_length_1849_cov_16.160440_g5336_i0
B0WU00	4.25446	4.2656e-08	Culex quinquefasciatus	Kazal-like domain-containing protein	Cluster-9783.0_NODE_6220_length_2609_cov_7.420155_g3126_i0
EAT47384.1	4.23819	2.65306e-12	Aedes aegypti	AAEL001494-PA	Cluster-3259.2421_NODE_1818_length_4497_cov_18.233438_g937_i0
B0W7L2	4.15396	0.00234294	Culex quinquefasciatus	Sensory appendage protein	Cluster-3259.13920_NODE_26948_length_544_cov_14.099029_g14722_i1
XP_038120536.1	4.10125	8.75467e-21	Culex quinquefasciatus	probable cytochrome P450 305a1	Cluster-3259.13228_NODE_9207_length_2036_cov_11.789238_g4618_i0
A0A8D8BCT1	4.10017	5.06e-06	Culex pipiens	Probable nuclear hormone receptor HR3	Cluster-5461.0_NODE_15343_length_1337_cov_5.573394_g8006_i0
XP_039437180.1	4.06082	6.90471e-06	Culex pipiens pallens	mediator of RNA polymerase II transcription subunit 15-like isoform X2	Cluster-3259.11333_NODE_19399_length_997_cov_8.178719_g10449_i0
B0WBK9	4.03091	0.000404291	Culex quinquefasciatus	Chitin-binding type-2 domain-containing protein	Cluster-3259.14629_NODE_22235_length_801_cov_3.516839_g12336_i0
XP_001866832.2	4.02007	0.00548065	Culex quinquefasciatus	trypsin-1	Cluster-10862.0_NODE_27815_length_506_cov_4.433962_g16789_i0
XP_038114989.1	3.99438	0.000129929	Culex quinquefasciatus	uncharacterized protein LOC6042437 isoform X2	Cluster-10401.0_NODE_22037_length_813_cov_4.357143_g12194_i0
XP_052562860.1	3.98115	8.34699e-10	Culex pipiens pallens	serine proteinase stubble	Cluster-3259.56_NODE_10986_length_1798_cov_15.107405_g5585_i0
XP_052566529.1	3.97099	0.040377	Culex pipiens pallens	uncharacterized protein LOC120412436	Cluster-1208.0_NODE_25696_length_602_cov_4.305410_g14970_i0
XP_039442353.1	3.95633	0.000105276	Culex pipiens pallens	uncharacterized protein LOC120422872	Cluster-3259.9656_NODE_16750_length_1208_cov_30.798982_g1523_i3
XP_038119458.1	3.95146	0.0444713	Culex quinquefasciatus	uncharacterized protein LOC119769833	Cluster-767.0_NODE_27393_length_525_cov_2.901210_g16414_i0
A0A8D8CCI8	3.89036	2.3871e-06	Culex pipiens	(northern house mosquito) hypothetical protein	Cluster-6585.0_NODE_16047_length_1271_cov_11.744767_g8403_i0
B0XHT6	3.88619	8.24642e-17	Culex quinquefasciatus	PINc domain-containing protein	Cluster-3259.221_NODE_7059_length_2415_cov_21.070411_g3528_i0
XP_039441250.1	3.87157	0.0282759	Culex pipiens pallens	uncharacterized protein LOC120422001	Cluster-921.0_NODE_28329_length_485_cov_2.662281_g17256_i0
A0A8D8C0U8	3.83142	1.6942e-44	Culex pipiens	Cathepsin B	Cluster-3259.10472_NODE_18629_length_1053_cov_285.150391_g9974_i0
XP_021702052.1	3.82231	3.91234e-08	Aedes aegypti	nuclear pore complex protein DDB_G0274915-like	Cluster-3259.256_NODE_1471_length_4834_cov_8.772945_g762_i0
A0A8D8NIS7	3.80614	8.79868e-07	Culex pipiens	(northern house mosquito) hypothetical protein	Cluster-3259.14201_NODE_8176_length_2201_cov_10.166667_g4100_i0
XP_052565406.1	3.7914	2.31128e-08	Culex pipiens pallens	uncharacterized protein LOC120415943	Cluster-3259.15358_NODE_8213_length_2196_cov_21.395016_g4118_i0
EAT46301.1	3.75238	0.000814009	Aedes aegypti	AAEL002537-PA	Cluster-2934.0_NODE_4153_length_3233_cov_12.557116_g2087_i0
A0A8D8BYK4	3.74785	2.61149e-10	Culex pipiens	(northern house mosquito) hypothetical protein	Cluster-3259.2237_NODE_10896_length_1808_cov_479.637999_g5530_i0
A0A8D8IGK3	3.74621	7.12865e-06	Culex pipiens	(northern house mosquito) hypothetical protein (Fragment)	Cluster-3259.13541_NODE_16535_length_1226_cov_35.457811_g3324_i1
XP_052562895.1	3.7324	0.0112057	Culex pipiens pallens	uncharacterized protein LOC120424888	Cluster-3259.10366_NODE_19800_length_966_cov_409.455710_g10718_i0
B0XA33	3.72504	0.00170489	Culex quinquefasciatus	LCP18	Cluster-3259.14133_NODE_29040_length_456_cov_144.807963_g17914_i0
B0W877	3.71655	2.73149e-05	Culex quinquefasciatus	Cuticle protein 19	Cluster-3259.325_NODE_12706_length_1601_cov_12.537532_g6517_i0
XP_052567083.1	3.70438	0.000100687	Culex pipiens pallens	uncharacterized protein LOC120418529 isoform X1	Cluster-5471.0_NODE_17362_length_1156_cov_9.980479_g9202_i0
B0WUY6	3.65326	0.00184653	Culex quinquefasciatus	Proclotting enzyme	Cluster-4921.0_NODE_27716_length_510_cov_4.887734_g16705_i0
XP_038113311.1	3.6463	3.11214e-09	Culex quinquefasciatus	pro-resilin isoform X1	Cluster-3259.2006_NODE_10448_length_1862_cov_291.794326_g5270_i0
XP_052566529.1	3.57473	0.0198161	Culex pipiens pallens	uncharacterized protein LOC120412436	Cluster-3259.14763_NODE_18852_length_1036_cov_8.823237_g10123_i0
A0A8D8GPF4	3.56531	5.41465e-32	Culex pipiens	Cytochrome b5	Cluster-3259.15125_NODE_27753_length_508_cov_85.555324_g16739_i0
XP_039439761.1	3.54456	2.12459e-06	Culex pipiens pallens	uncharacterized protein LOC120420732	Cluster-3259.15444_NODE_16322_length_1246_cov_5.692687_g8562_i0
XP_038121743.1	3.52992	5.73644e-10	Culex quinquefasciatus	uncharacterized protein LOC119770601	Cluster-3259.163_NODE_8725_length_2105_cov_6.518304_g4374_i0
A0A8D8C9A5	3.52209	0.016329	Culex pipiens	(northern house mosquito) hypothetical protein	Cluster-177.0_NODE_26115_length_582_cov_3.652803_g15318_i0
XP_038116188.1	3.50885	2.20921e-08	Culex quinquefasciatus	cuticle protein 7	Cluster-3259.14136_NODE_14422_length_1427_cov_54.210300_g7505_i0
XP_001844914.2	3.506	0.00127591	Culex quinquefasciatus	histidine-rich glycoprotein	Cluster-1944.0_NODE_27044_length_539_cov_20.145098_g16117_i0
XP_038120731.1	3.48589	0.0126124	Culex quinquefasciatus	trithorax group protein osa	Cluster-3259.14895_NODE_1157_length_5198_cov_11.944477_g608_i0
XP_052562441.1	3.41774	3.14105e-14	Culex pipiens pallens	serine-rich adhesin for platelets isoform X1	Cluster-3259.513_NODE_4681_length_3049_cov_18.550662_g2359_i0
XP_039439187.1	3.41673	2.99485e-11	Culex pipiens pallens	NPC intracellular cholesterol transporter 2-like	Cluster-3259.13916_NODE_22597_length_776_cov_192.502008_g12598_i0
XP_039448167.1	3.41631	0.0242799	Culex pipiens pallens	neurotrophin 1	Cluster-7290.2_NODE_30946_length_391_cov_3.455801_g19769_i0
XP_039446873.1	3.4074	1.24817e-05	Culex pipiens pallens	dendritic arbor reduction protein 1-like	Cluster-3259.14209_NODE_8788_length_2095_cov_9.555663_g4410_i0
B0WRN1	3.38194	0.0201475	Culex quinquefasciatus	Serine/arginine repetitive matrix protein 2	Cluster-338.0_NODE_30757_length_397_cov_3.877717_g19582_i0
A0A8D8GRG3	3.38067	0.00100592	Culex pipiens	(northern house mosquito) hypothetical protein	Cluster-3259.11930_NODE_30005_length_422_cov_38.201018_g18851_i0
XP_038116893.1	3.37586	0.029476	Culex quinquefasciatus	uncharacterized protein LOC119769069	Cluster-1248.0_NODE_26671_length_557_cov_3.464015_g15793_i0
EDS31767.1	3.36445	2.07381e-10	Culex quinquefasciatus	glucose dehydrogenase	Cluster-3259.14044_NODE_4190_length_3218_cov_23.576356_g2113_i0
A0A1Q3FQW7	3.29077	4.85348e-10	Culex tarsalis	Putative c-type lectin	Cluster-3259.10302_NODE_10262_length_1887_cov_161.008073_g5167_i0
A0A8D8F8T2	3.28768	0.0361053	Culex pipiens	Zinc carboxypeptidase A 1	Cluster-3259.14990_NODE_27412_length_524_cov_4.555556_g16429_i0
A0A8D8CTW0	3.2775	0.00231316	Culex pipiens	(northern house mosquito) hypothetical protein	Cluster-8608.0_NODE_25646_length_604_cov_4.840000_g14931_i0
A0A8D8ND42	3.25085	0.00562627	Culex pipiens	Endocuticle structural glycoprotein SgAbd-3	Cluster-1446.0_NODE_24327_length_673_cov_5.298137_g13869_i0
XP_039448907.1	3.24513	1.46252e-10	Culex pipiens pallens	uncharacterized protein LOC120428004	Cluster-3259.5010_NODE_18034_length_1100_cov_2597.772176_g6693_i2
XP_039439761.1	3.21904	0.00376837	Culex pipiens pallens	uncharacterized protein LOC120420732	Cluster-3259.15446_NODE_23176_length_742_cov_4.044881_g13013_i0
EDS30941.1	3.2088	4.16286e-10	Culex quinquefasciatus	conserved hypothetical protein	Cluster-3259.1505_NODE_4917_length_2967_cov_27.966304_g2474_i0
XP_039441513.2	3.20756	4.90781e-13	Culex pipiens pallens	uncharacterized protein LOC120422197	Cluster-3259.2972_NODE_6019_length_2654_cov_87.308952_g3036_i0
XP_038112670.1	3.20408	0.00184958	Culex quinquefasciatus	uncharacterized protein LOC6049362 isoform X2	Cluster-3259.15507_NODE_18044_length_1100_cov_4.450047_g9627_i0
XP_038105723.1	3.18119	0.00215622	Culex quinquefasciatus	zinc metalloproteinase nas-4 isoform X1	Cluster-3259.11876_NODE_16228_length_1254_cov_22.585306_g8504_i0
XP_038119530.1	3.17966	3.2323e-08	Culex quinquefasciatus	alpha-tocopherol transfer protein-like isoform X1	Cluster-3259.3117_NODE_10981_length_1798_cov_88.829847_g5583_i0
XP_038107821.1	3.17602	0.000188167	Culex quinquefasciatus	defensin-C-like	Cluster-3259.14370_NODE_28427_length_480_cov_81.541020_g17348_i0
B0X2L3	3.15197	0.0107444	Culex quinquefasciatus	Cuticle protein	Cluster-3259.949_NODE_13509_length_1518_cov_392.697112_g6996_i0
XP_039440779.1	3.15064	0.0126621	Culex pipiens pallens	cytochrome P450 4V2-like	Cluster-3259.180_NODE_14178_length_1450_cov_8.729064_g7356_i0
EDS42724.1	3.14538	4.54013e-11	Culex quinquefasciatus	conserved hypothetical protein	Cluster-3259.14230_NODE_2868_length_3805_cov_11.477754_g1459_i0
XP_038113561.1	3.1246	0.0144482	Culex quinquefasciatus	sodium-dependent nutrient amino acid transporter 1	Cluster-5777.0_NODE_28615_length_473_cov_3.009009_g17516_i0
CRL05333.1	3.11728	4.01127e-18	Clunio marinus	CLUMA_CG018227, isoform A	Cluster-8833.0_NODE_2933_length_3771_cov_10.932389_g1488_i0
AFD04431.1	3.10174	1.11034e-16	Culex quinquefasciatus	cytochrome P450	Cluster-3259.3992_NODE_3661_length_3430_cov_550.516907_g1336_i1
A0A8D8AZN4	3.09094	1.95644e-06	Culex pipiens	(northern house mosquito) hypothetical protein	Cluster-3259.13540_NODE_6616_length_2517_cov_77.898312_g3324_i0
B0WGG4	3.08705	0.00548065	Culex quinquefasciatus	CHK domain-containing protein	Cluster-3259.10696_NODE_14539_length_1413_cov_72.982659_g5732_i1
B0WR53	3.0799	5.37642e-05	Culex quinquefasciatus	Metalloendopeptidase	Cluster-3259.13380_NODE_17924_length_1110_cov_5.667900_g9554_i0
XP_039440000.1	3.07972	0.00580154	Culex pipiens pallens	alpha-tocopherol transfer protein-like	Cluster-10752.0_NODE_25060_length_632_cov_3.238806_g14450_i0
XP_039433083.1	3.04997	0.000614562	Culex pipiens pallens	apolipoprotein D-like	Cluster-11190.0_NODE_21132_length_868_cov_5.960667_g11597_i0
AAC97504.1	3.03355	2.23644e-06	Aedes aegypti	peroxidase	Cluster-3259.4822_NODE_61_length_10456_cov_1421.136569_g25_i1
XP_039442353.1	3.02221	1.86987e-11	Culex pipiens pallens	uncharacterized protein LOC120422872	Cluster-3259.1681_NODE_19361_length_1000_cov_47.656025_g1523_i5
XP_039445018.1	2.97981	2.32418e-35	Culex pipiens pallens	farnesol dehydrogenase-like	Cluster-3259.11109_NODE_17097_length_1177_cov_644.636760_g8564_i2
XP_039432965.1	2.96418	0.0241798	Culex pipiens pallens	outer membrane lipoprotein Blc-like	Cluster-3259.7036_NODE_20098_length_943_cov_263.219912_g10912_i0
EDS38940.1	2.95643	4.46515e-11	Culex quinquefasciatus	dimethylaniline monooxygenase	Cluster-3259.9464_NODE_13072_length_1563_cov_42.020860_g6729_i0
XP_038116688.1	2.93949	0.0412506	Culex quinquefasciatus	LOW QUALITY PROTEIN: hemicentin-1	Cluster-1576.0_NODE_12576_length_1616_cov_4.412098_g6317_i1
A0A8D8HCN9	2.92097	3.90088e-08	Culex pipiens	Maternal effect protein oskar	Cluster-3259.303_NODE_9710_length_1968_cov_14.675090_g4885_i0
A0A8D8FGH8	2.91606	0.00103055	Culex pipiens	Oral cancer-overexpressed protein 1 homolog	Cluster-3259.9496_NODE_18185_length_1088_cov_23.362606_g5344_i1
CAG9803831.1	2.90895	6.38008e-06	Chironomus riparius	unnamed protein product	Cluster-3259.15458_NODE_6215_length_2610_cov_9.700891_g3121_i0
A0A8D8CD33	2.86484	1.12013e-06	Culex pipiens	(northern house mosquito) hypothetical protein	Cluster-9288.0_NODE_13098_length_1561_cov_14.710183_g6747_i0
XP_038122319.1	2.86449	5.75865e-05	Culex quinquefasciatus	U-scoloptoxin(01)-Er1a	Cluster-6596.0_NODE_13032_length_1568_cov_11.270955_g6705_i0
XP_038107672.1	2.85902	2.57818e-10	Culex quinquefasciatus	protein spaetzle 4	Cluster-3259.9059_NODE_9265_length_2027_cov_22.909409_g4653_i0
XP_038117743.1	2.84315	0.000344872	Culex quinquefasciatus	PI-PLC X domain-containing protein 1	Cluster-8644.0_NODE_14681_length_1398_cov_5.346969_g7633_i0
XP_001842996.2	2.84287	0.0175096	Culex quinquefasciatus	phospholipase A2	Cluster-3259.10188_NODE_25397_length_615_cov_6.651877_g14725_i0
A0A8D8BVV4	2.84222	0.00559504	Culex pipiens	Sodium-coupled monocarboxylate transporter 1	Cluster-9041.0_NODE_27343_length_527_cov_3.915663_g16369_i0
XP_038113450.1	2.83097	0.0349168	Culex quinquefasciatus	larval/pupal cuticle protein H1C-like	Cluster-3259.6607_NODE_18639_length_1052_cov_361.858260_g9581_i1
B0WWH2	2.82716	0.0124985	Culex quinquefasciatus	Secreted protein	Cluster-3259.8702_NODE_25487_length_611_cov_18.357388_g14800_i0
B0X0P9	2.81742	2.98474e-06	Culex quinquefasciatus	Mucin-2-like	Cluster-3259.15377_NODE_24003_length_693_cov_143.378012_g13615_i0
XP_038113450.1	2.81081	0.000136942	Culex quinquefasciatus	larval/pupal cuticle protein H1C-like	Cluster-3259.6607_NODE_19057_length_1022_cov_371.880161_g9581_i3
A0A8D8FAD7	2.80812	4.51701e-08	Culex pipiens	Uncharacterized serpin-like protein MM_2675	Cluster-3259.11940_NODE_15899_length_1284_cov_42.831076_g8323_i0
AAX84696.1	2.80456	1.94681e-11	Culex pipiens	heat shock protein 70	Cluster-3259.13715_NODE_8097_length_2213_cov_21.496337_g4062_i0
A0A8D8BAX7	2.79804	9.94728e-08	Culex pipiens	Metallophosphoesterase 1 homolog	Cluster-3259.317_NODE_16144_length_1261_cov_19.259740_g8458_i0
CAG5052641.1	2.79259	3.0555e-22	Parnassius apollo	unnamed protein product	Cluster-3259.10939_NODE_8630_length_2123_cov_193.739733_g4219_i1
XP_039439183.1	2.78748	0.000854119	Culex pipiens pallens	uncharacterized protein LOC120420254	Cluster-3259.3061_NODE_6586_length_2525_cov_22.463141_g3306_i0
A0A8D8GRG3	2.76558	5.78934e-06	Culex pipiens	(northern house mosquito) hypothetical protein	Cluster-3259.7820_NODE_20932_length_881_cov_23.293427_g11462_i0
CAG9805942.1	2.75478	1.32726e-07	Chironomus riparius	unnamed protein product	Cluster-3259.281_NODE_3087_length_3691_cov_6.617968_g1563_i0
XP_001863888.2	2.75132	0.0478798	Culex quinquefasciatus	cuticle protein 8	Cluster-3259.14798_NODE_29714_length_431_cov_9.203980_g18569_i0
XP_038107577.1	2.7502	0.000287745	Culex quinquefasciatus	skin secretory protein xP2-like	Cluster-3259.13447_NODE_22171_length_804_cov_314.996129_g12292_i0
XP_038114727.1	2.74614	0.000340062	Culex quinquefasciatus	progestin and adipoQ receptor family member 3 isoform X3	Cluster-3259.1421_NODE_9622_length_1980_cov_8.279856_g4841_i0
A0A8D8FJT2	2.74047	1.86966e-09	Culex pipiens	(northern house mosquito) hypothetical protein	Cluster-3259.10696_NODE_15827_length_1290_cov_87.197462_g5732_i2
B0WJE9	2.72973	0.000505989	Culex quinquefasciatus	Serine-type enodpeptidase	Cluster-3259.9266_NODE_13939_length_1476_cov_39.675190_g7236_i0
B0W3U9	2.71085	0.0182312	Culex quinquefasciatus	Secreted protein	Cluster-11296.0_NODE_19418_length_995_cov_11.900621_g10463_i0
XP_038107048.1	2.7026	2.02559e-06	Culex quinquefasciatus	endochitinase-like	Cluster-3259.14051_NODE_22666_length_772_cov_57.290713_g12653_i0
EAT46477.2	2.6862	1.3135e-06	Aedes aegypti	AAEL002354-PA	Cluster-3259.321_NODE_2746_length_3865_cov_61.453337_g1401_i0
XP_039448167.1	2.6856	0.00168445	Culex pipiens pallens	neurotrophin 1	Cluster-7290.1_NODE_19272_length_1007_cov_4.140082_g10362_i0
XP_038106884.1	2.64602	6.38008e-06	Culex quinquefasciatus	uncharacterized protein LOC119766421	Cluster-5149.0_NODE_19899_length_959_cov_13.993548_g10778_i0
AAX49501.1	2.63832	0.00055951	Anopheles gambiae	laccase-2 isoform A	Cluster-3259.423_NODE_2856_length_3809_cov_35.458466_g1451_i0
B0WGG4	2.63321	1.57687e-05	Culex quinquefasciatus	CHK domain-containing protein	Cluster-3259.10696_NODE_11265_length_1767_cov_67.130610_g5732_i0
XP_052563821.1	2.60911	5.41508e-15	Culex pipiens pallens	ficolin-2-like	Cluster-3259.379_NODE_17323_length_1159_cov_35.308850_g9181_i0
B0XCA6	2.59112	2.08254e-06	Culex quinquefasciatus	Cytochrome P450 4F12	Cluster-3259.8404_NODE_20397_length_921_cov_371.223094_g6681_i1
EDS33198.1	2.57583	0.000503841	Culex quinquefasciatus	conserved hypothetical protein	Cluster-3259.14743_NODE_11296_length_1763_cov_8.289504_g5752_i0
B0X2G3	2.54069	0.0074975	Culex quinquefasciatus	Secreted mucin	Cluster-11551.0_NODE_17718_length_1124_cov_9.102283_g9417_i0
A0A1S4J9S6	2.53357	1.77721e-05	Culex quinquefasciatus	Zinc/iron transporter	Cluster-3259.1883_NODE_4921_length_2965_cov_88.915872_g2477_i0
B0WUL2	2.50964	1.48698e-14	Culex quinquefasciatus	CHK domain-containing protein	Cluster-5214.0_NODE_15547_length_1317_cov_37.486025_g8111_i0
EAT33424.1	2.50872	1.80591e-05	Aedes aegypti	AAEL014302-PA	Cluster-3259.10171_NODE_9902_length_1937_cov_69.555031_g4990_i0
XP_039432743.1	2.49444	0.00247136	Culex pipiens pallens	uncharacterized protein LOC120415324	Cluster-3997.0_NODE_19304_length_1005_cov_4.040984_g10384_i0
B0WLW8	2.48677	1.105e-05	Culex quinquefasciatus	Protein osiris 2	Cluster-3259.11428_NODE_13704_length_1499_cov_13.947619_g7109_i0
AAL37426.1	2.48634	1.89244e-05	Aedes aegypti	prophenol oxidase	Cluster-3259.21_NODE_8090_length_2214_cov_13.372998_g4057_i0
EDS35465.1	2.47946	1.67055e-06	Culex quinquefasciatus	sugar transporter	Cluster-3259.293_NODE_10068_length_1913_cov_10.374735_g5066_i0
B0WR73	2.47489	0.0278905	Culex quinquefasciatus	Secreted protein	Cluster-3259.12523_NODE_24339_length_672_cov_10.183515_g13879_i0
XP_039449789.1	2.46956	0.0112662	Culex pipiens pallens	cuticle protein 16.5-like	Cluster-3259.451_NODE_22612_length_775_cov_19.698391_g12611_i0
XP_039441906.1	2.45444	4.09147e-10	Culex pipiens pallens	cysteine-rich with EGF-like domain protein 2 isoform X2	Cluster-3259.14011_NODE_19354_length_1001_cov_50.820988_g7073_i3
XP_039431283.1	2.45068	8.25759e-09	Culex pipiens pallens	perlucin-like	Cluster-3259.7430_NODE_21422_length_850_cov_776.048721_g99_i10
XP_038107821.1	2.43283	0.000177923	Culex quinquefasciatus	defensin-C-like	Cluster-3259.14370_NODE_27000_length_541_cov_110.726562_g16076_i0
AAF87601.1	2.42706	7.64074e-05	Culex quinquefasciatus	aldehyde oxidase	Cluster-3259.2851_NODE_3361_length_3557_cov_890.180272_g1695_i0
XP_038106203.1	2.42676	0.0458731	Culex quinquefasciatus	ice-structuring glycoprotein	Cluster-3259.10086_NODE_26431_length_567_cov_162.373606_g15590_i0
EDS26794.1	2.4242	0.0189756	Culex quinquefasciatus	conserved hypothetical protein	Cluster-3259.10202_NODE_9496_length_1997_cov_210.428862_g4300_i2
Q9NCL9	2.41681	0.000139699	Culex quinquefasciatus	Aldehyde oxidase	Cluster-3259.8250_NODE_15601_length_1311_cov_601.464899_g8143_i0
EDS28489.1	2.4156	3.63614e-12	Culex quinquefasciatus	cytochrome P450 6B1	Cluster-3259.7421_NODE_6546_length_2534_cov_212.294611_g3284_i0
XP_039442066.1	2.40093	0.000261218	Culex pipiens pallens	uncharacterized protein LOC120422634	Cluster-3259.14878_NODE_25948_length_589_cov_24.551786_g15179_i0
XP_001842245.2	2.40093	3.42773e-07	Culex quinquefasciatus	protein obstructor-E	Cluster-3259.10120_NODE_11018_length_1795_cov_195.235561_g5600_i0
B0WHA8	2.39714	9.38314e-08	Culex quinquefasciatus	ascorbate ferrireductase (transmembrane)	Cluster-3259.13761_NODE_16707_length_1211_cov_112.071912_g8820_i0
XP_038113450.1	2.39639	0.0263445	Culex quinquefasciatus	larval/pupal cuticle protein H1C-like	Cluster-3259.6607_NODE_17969_length_1106_cov_331.220984_g9581_i0
B0WCY2	2.39597	3.71048e-07	Culex quinquefasciatus	Chitin-binding type-2 domain-containing protein	Cluster-3259.5105_NODE_1763_length_4547_cov_559.092961_g909_i0
B0X7N6	2.39033	1.32747e-10	Culex quinquefasciatus	AMP dependent ligase	Cluster-3259.13912_NODE_11578_length_1729_cov_80.806471_g5905_i0
A0A8D8B7G6	2.35423	0.000502125	Culex pipiens	(northern house mosquito) hypothetical protein	Cluster-3259.7053_NODE_10063_length_1913_cov_338.280786_g5062_i0
XP_038110657.1	2.35324	1.35204e-11	Culex quinquefasciatus	probable cytochrome P450 6a13	Cluster-3259.9357_NODE_28175_length_491_cov_917.305195_g17115_i0
A0A8D8MS53	2.31899	0.0312552	Culex pipiens	(northern house mosquito) hypothetical protein	Cluster-3740.0_NODE_30969_length_390_cov_6.138504_g19792_i0
XP_001842908.2	2.31545	9.14617e-16	Culex quinquefasciatus	cathepsin B	Cluster-3259.6813_NODE_16123_length_1263_cov_295.171799_g8447_i0
XP_052566443.1	2.29939	0.0223731	Culex pipiens pallens	uncharacterized protein LOC120413914 isoform X1	Cluster-3259.14522_NODE_14804_length_1386_cov_11.632277_g7709_i0
A0A8D8N571	2.29839	2.58532e-05	Culex pipiens	Sulfotransferase 1C4	Cluster-6204.0_NODE_17407_length_1152_cov_5.747996_g9231_i0
A0A8D8MPZ5	2.29323	0.0138157	Culex pipiens	Techylectin-5B (Fragment)	Cluster-3259.13144_NODE_25532_length_609_cov_8.198276_g14837_i0
EDS33967.1	2.27511	4.16286e-10	Culex quinquefasciatus	UDP-glucuronosyltransferase 2B15	Cluster-1996.0_NODE_8344_length_2171_cov_12.286648_g4183_i0
XP_038117167.1	2.26156	0.0454605	Culex quinquefasciatus	keratin, type I cytoskeletal 9-like	Cluster-6545.0_NODE_22196_length_803_cov_10.829457_g12308_i0
A0A8D8AKW5	2.24276	1.89827e-06	Culex pipiens	(northern house mosquito) hypothetical protein	Cluster-3259.14616_NODE_10042_length_1916_cov_64.416004_g5050_i0
EDS32100.1	2.23806	0.0010297	Culex quinquefasciatus	prolylcarboxypeptidase	Cluster-3259.450_NODE_11896_length_1693_cov_34.073918_g6090_i0
XP_039432577.1	2.23786	0.000193117	Culex pipiens pallens	uncharacterized protein LOC120415182	Cluster-1765.0_NODE_16257_length_1251_cov_5.896072_g8523_i0
A0A8D8DEF6	2.23732	0.000819702	Culex pipiens	Synaptic vesicle 2-related protein	Cluster-3259.11432_NODE_30416_length_408_cov_16.598945_g19250_i0
EDS44603.1	2.23423	0.000330934	Culex quinquefasciatus	conserved hypothetical protein	Cluster-3259.2647_NODE_2187_length_4216_cov_18.597564_g1123_i0
B0VZG2	2.22509	0.00106893	Culex quinquefasciatus	Spaetzle 2	Cluster-7290.0_NODE_15444_length_1328_cov_6.466513_g8052_i0
XP_052564260.1	2.21784	0.000819702	Culex pipiens pallens	sodium/potassium-transporting ATPase subunit beta-1-like	Cluster-3259.8770_NODE_14775_length_1389_cov_27.870588_g7692_i0
A0A8D8NVH4	2.21115	1.66625e-09	Culex pipiens	Calumenin	Cluster-3259.2992_NODE_11800_length_1704_cov_123.982090_g6033_i0
A0A8D8P8K7	2.199	2.49669e-06	Culex pipiens	Membrane-associated transporter protein	Cluster-3259.697_NODE_11924_length_1690_cov_27.037929_g5728_i1
XP_038120911.1	2.19645	3.42773e-07	Culex quinquefasciatus	membrane-bound alkaline phosphatase	Cluster-3259.12284_NODE_10982_length_1798_cov_53.780667_g5584_i0
A0A8D8ITI7	2.19466	0.00158665	Culex pipiens	S-adenosylmethionine synthase	Cluster-3259.5712_NODE_15622_length_1309_cov_271.575781_g1775_i3
XP_039433250.1	2.19402	6.0063e-06	Culex pipiens pallens	synaptic vesicle glycoprotein 2B-like	Cluster-3259.189_NODE_14078_length_1461_cov_9.019553_g7303_i0
A0A8D8BL46	2.1939	0.0169241	Culex pipiens	(northern house mosquito) hypothetical protein	Cluster-3259.185_NODE_20086_length_945_cov_3.270742_g10905_i0
A0A8D8ICD0	2.19271	0.0246142	Culex pipiens	Fibrinogen C domain-containing protein 1	Cluster-3259.6105_NODE_11580_length_1729_cov_33.860588_g5907_i0
XP_039432348.1	2.19166	0.00594391	Culex pipiens pallens	uncharacterized protein LOC120415041	Cluster-3259.15470_NODE_23874_length_701_cov_4.538690_g13517_i0
A0A8D8AZ95	2.19104	0.0141573	Culex pipiens	Larval cuticle protein LCP-17	Cluster-1358.0_NODE_23536_length_722_cov_5.963925_g13265_i0
A0A8D8H3H0	2.18943	0.0176695	Culex pipiens	Endocuticle structural glycoprotein SgAbd-2	Cluster-4583.1_NODE_30304_length_412_cov_15.425587_g19141_i0
A0A8D8HUJ6	2.18579	6.08807e-08	Culex pipiens	(northern house mosquito) hypothetical protein	Cluster-3259.12906_NODE_17600_length_1133_cov_144.129529_g9346_i0
XP_052565102.1	2.17989	0.00311205	Culex pipiens pallens	fibrinogen alpha chain	Cluster-3259.15317_NODE_13110_length_1560_cov_6.440235_g6756_i0
A0A8D7ZU28	2.17451	0.00247291	Culex pipiens	Agrin	Cluster-3230.0_NODE_11137_length_1781_cov_10.161530_g5664_i0
XP_038120617.1	2.17354	1.9232e-05	Culex quinquefasciatus	probable basic-leucine zipper transcription factor I	Cluster-3259.9987_NODE_8029_length_2223_cov_94.436190_g4024_i0
XP_052563861.1	2.17092	0.000499999	Culex pipiens pallens	uncharacterized protein LOC120425791	Cluster-3259.12930_NODE_25407_length_614_cov_38.560684_g14734_i0
A0A8D8CJB4	2.16375	0.00420532	Culex pipiens	(northern house mosquito) hypothetical protein	Cluster-278.0_NODE_22319_length_794_cov_3.475817_g12392_i0
XP_039444675.2	2.16096	3.42114e-07	Culex pipiens pallens	perlucin-like	Cluster-3259.6602_NODE_22440_length_786_cov_292.105680_g12478_i0
A0A8D8A0F0	2.15679	0.049356	Culex pipiens	Scavenger receptor class B member 1	Cluster-6586.0_NODE_28135_length_493_cov_2.465517_g17080_i0
A0A3G6VFC0	2.15359	0.0198533	Culex pipiens pallens	Nuclear hormone receptor ftz-f1	Cluster-3259.14407_NODE_23175_length_742_cov_4.687237_g13012_i0
XP_029718854.1	2.14726	0.0476695	Aedes albopictus	uncharacterized protein LOC109412468	Cluster-6742.0_NODE_24542_length_660_cov_3.645008_g14046_i0
EDS30859.1	2.13879	9.64085e-07	Culex quinquefasciatus	Vanin-like protein 1	Cluster-3259.3913_NODE_10360_length_1872_cov_69.731959_g5216_i0
A0A8D8F1K3	2.12875	0.0197572	Culex pipiens	Glutathione S-transferase D2	Cluster-3259.7719_NODE_29278_length_447_cov_43.779904_g18146_i0
XP_038122469.1	2.11661	0.00225818	Culex quinquefasciatus	uncharacterized protein LOC119771131	Cluster-3259.14338_NODE_7506_length_2327_cov_11.282419_g3749_i0
XP_001842662.1	2.11403	1.34858e-11	Culex quinquefasciatus	juvenile hormone epoxide hydrolase 1	Cluster-3259.5548_NODE_12475_length_1625_cov_589.318922_g6391_i0
XP_039432173.1	2.11132	0.0474147	Culex pipiens pallens	uncharacterized protein LOC120414908	Cluster-262.0_NODE_25515_length_610_cov_3.936317_g14825_i0
XP_038105014.1	2.10235	0.00649258	Culex quinquefasciatus	tyrosine-protein phosphatase non-receptor type 23	Cluster-3259.1122_NODE_20544_length_910_cov_83.590238_g6380_i1
XP_039436910.1	2.09522	0.00104602	Culex pipiens pallens	uncharacterized protein LOC120418542	Cluster-7532.0_NODE_22316_length_794_cov_11.303268_g12389_i0
A0A8D8AP84	2.09309	0.00962391	Culex pipiens	ribose-5-phosphate isomerase	Cluster-3259.6553_NODE_12663_length_1605_cov_59.521574_g4972_i1
XP_001843845.1	2.07208	6.84123e-05	Culex quinquefasciatus	phosphatidylserine synthase 1	Cluster-3259.6227_NODE_4342_length_3158_cov_68.926494_g2185_i0
XP_039432752.1	2.07009	0.00524911	Culex pipiens pallens	uncharacterized protein LOC120415330	Cluster-2925.0_NODE_20566_length_909_cov_5.029545_g11212_i0
A0A8D8CCT5	2.06468	0.0279198	Culex pipiens	Ankyrin repeat protein RF_0381 (Fragment)	Cluster-3259.9515_NODE_13095_length_1561_cov_22.443211_g3339_i2
A0A8D8CXB9	2.05817	0.000456598	Culex pipiens	Protein lethal(2)essential for life	Cluster-6131.2_NODE_24836_length_644_cov_33.998374_g14268_i0
A0A8D8BPN1	2.05794	1.68206e-05	Culex pipiens	Clavesin-1	Cluster-3259.1429_NODE_25773_length_597_cov_41.269366_g15042_i0
EAT32403.1	2.05173	1.1586e-06	Aedes aegypti	AAEL015441-PA, partial	Cluster-3259.7958_NODE_2966_length_3752_cov_116.982272_g1504_i0
EDS45428.1	2.05006	5.02568e-06	Culex quinquefasciatus	organic cation transporter	Cluster-3259.10418_NODE_11473_length_1743_cov_19.999417_g5848_i0
B0WKV8	2.03722	1.93086e-05	Culex quinquefasciatus	Anterior fat body protein	Cluster-3259.5108_NODE_18027_length_1101_cov_453.360075_g9616_i0
XP_038105717.1	2.02445	0.00931701	Culex quinquefasciatus	uncharacterized protein LOC6042432 isoform X1	Cluster-3259.1597_NODE_9417_length_2005_cov_174.491903_g4732_i0
A0A8D8ARH3	2.02181	0.00748407	Culex pipiens	Phosphoenolpyruvate carboxykinase [GTP] (Fragment)	Cluster-3259.5628_NODE_25655_length_603_cov_334.536585_g14939_i0
A0A8D8FN57	2.01664	0.00691542	Culex pipiens	(northern house mosquito) hypothetical protein	Cluster-10009.0_NODE_23979_length_695_cov_4.379880_g13598_i0
UYC23367.1	2.01513	0.00288264	Wolbachia endosymbiont of Aedes aegypti	hypothetical protein L3551_05650	Cluster-3259.9193_NODE_137_length_8574_cov_26.801053_g85_i0
ADM13383.1	2.0046	3.14349e-21	Polypedilum vanderplanki	heat shock protein 60	Cluster-3259.5472_NODE_5614_length_2760_cov_469.042109_g2823_i0
EAT41472.1	2.00092	0.000187857	Aedes aegypti	AAEL006888-PA, partial	Cluster-3259.239_NODE_738_length_5922_cov_19.071610_g398_i0

## Sheet: down-regulated genes
protein_accession	log2FoldChange	padj		organism	protein_product	Cluster ID
XP_039433105.1	-5.37002	2.9688e-18		Culex pipiens	Zinc finger protein 484	Cluster-10917.0_NODE_31993_length_360_cov_5.235650_g20805_i0
A0A8D8DNC4	-4.08915	1.25695e-10		Culex quinquefasciatus	Zinc finger protein	Cluster-11209.0_NODE_24026_length_692_cov_2.705882_g13630_i0
XP_039449787.1	-3.94977	6.74988e-05		Culex pipiens pallens	serine protease 53-like	Cluster-11428.0_NODE_12739_length_1598_cov_5.070746_g6529_i0
B0XD10	-3.77773	5.36542e-06		Culex pipiens pallens	cytochrome P450 4C1-like isoform X1	Cluster-11860.0_NODE_16058_length_1270_cov_4.311039_g8410_i0
XP_039438407.1	-3.5073	7.86103e-25		Aedes aegypti	AAEL002227-PA	Cluster-1436.0_NODE_412_length_6829_cov_9.871618_g227_i0
XP_039432246.1	-3.41504	1.50907e-14		Culex pipiens	(northern house mosquito) hypothetical protein	Cluster-3259.10574_NODE_11160_length_1778_cov_51.805031_g905_i4
A0A8D8IDI1	-3.40152	1.01541e-14		Culex pipiens	(northern house mosquito) hypothetical protein	Cluster-3259.11209_NODE_19902_length_959_cov_3.541935_g10781_i0
XP_039441450.1	-3.1182	6.45804e-06		Culex pipiens	Probable cytochrome P450 4ac2 (Fragment)	Cluster-3259.11350_NODE_12965_length_1575_cov_30.250970_g6662_i0
B0W3X2	-2.98048	0.0376062		Culex pipiens	Sodium/potassium/calcium exchanger 5	Cluster-3259.12093_NODE_14864_length_1381_cov_5.958580_g6633_i1
EDS44734.1	-2.96013	0.00691322		Culex pipiens	Sodium/potassium/calcium exchanger 3	Cluster-3259.12094_NODE_27071_length_538_cov_6.373281_g16142_i0
EAT33748.1	-2.93864	0.0325534		Culex pipiens pallens	uncharacterized protein LOC120415582	Cluster-3259.12297_NODE_13690_length_1500_cov_13.025833_g7102_i0
XP_052566098.1	-2.87943	2.17086e-05		Culex pipiens	Cytochrome P450 4p1 (Fragment)	Cluster-3259.12700_NODE_19847_length_963_cov_4.673448_g10748_i0
A0A8D8NFB4	-2.87618	0.004547		Culex quinquefasciatus	esterase B1	Cluster-3259.1784_NODE_10008_length_1922_cov_35.303751_g5032_i0
B0W6G7	-2.82453	2.74417e-12		Culex quinquefasciatus	nocturnin	Cluster-3259.3056_NODE_6108_length_2634_cov_112.273704_g1641_i3
B0WK93	-2.75158	1.78353e-06		Culex pipiens	Cathepsin B	Cluster-3259.3721_NODE_16379_length_1239_cov_969.166116_g8598_i0
AAA03322.1	-2.65761	0.00972712		Culex quinquefasciatus	Fibrinogen and fibronectin	Cluster-3259.3758_NODE_12230_length_1652_cov_50.722120_g6272_i0
B0W776	-2.65401	1.05508e-21		Aedes atropalpus	alpha-amylase	Cluster-3259.3761_NODE_13256_length_1543_cov_885.785997_g6848_i0
A0A8D8NCY3	-2.63756	4.79086e-11		Aedes aegypti	titin isoform 1	Cluster-3259.4015_NODE_1947_length_4389_cov_128.794037_g352_i7
AJF45774.1	-2.62343	0.00957238		Culex pipiens	Peptidoglycan-recognition protein	Cluster-3259.4049_NODE_14576_length_1408_cov_5937.791153_g581_i12
XP_001861478.2	-2.58256	4.24748e-07		Aedes aegypti	AAEL008598-PA	Cluster-3259.4093_NODE_708_length_5974_cov_2152.357611_g381_i0
B0XJU4	-2.57066	0.00779188		Culex pipiens pallens	glycine, alanine and asparagine-rich protein-like	Cluster-3259.4107_NODE_14046_length_1463_cov_6307.062762_g714_i17
A0A8D7ZUX8	-2.54086	4.03857e-07		Culex pipiens	Hexamerin-1.1	Cluster-3259.4120_NODE_19324_length_1003_cov_13083.889117_g3884_i3
B0WJR9	-2.53944	0.0435445		Aedes albopictus	Actin	Cluster-3259.4261_NODE_17276_length_1162_cov_11244.500441_g9150_i0
A0A8D8C9V7	-2.53298	0.00278499		Aedes aegypti	AAEL013983-PA	Cluster-3259.4291_NODE_9834_length_1947_cov_4749.059437_g4955_i0
A0A8D8GL80	-2.47415	0.0262801		Aedes aegypti	hexamerin 1 gamma, partial	Cluster-3259.4407_NODE_1535_length_4771_cov_2789.822227_g802_i0
B0X0R1	-2.43804	0.005249		Culex pipiens	Sorbitol dehydrogenase	Cluster-3259.4821_NODE_16660_length_1215_cov_148.470489_g8781_i0
XP_019526463.2	-2.43191	0.0143256		Culex quinquefasciatus	Lipase	Cluster-3259.4924_NODE_12122_length_1664_cov_459.033639_g6210_i0
B0WJ78	-2.38699	8.14242e-05		Culex quinquefasciatus	Chymotrypsinogen	Cluster-3259.5618_NODE_19326_length_1003_cov_199.903491_g5667_i2
XP_039433839.1	-2.30957	0.0136895		Culex quinquefasciatus	Regucalcin	Cluster-3259.5708_NODE_17950_length_1108_cov_53.936979_g9569_i0
A0A182GF96	-2.25805	6.9084e-05		Culex pipiens pallens	omega-amidase NIT2-like	Cluster-3259.5747_NODE_17375_length_1154_cov_252.771556_g9211_i0
EAT46625.1	-2.2517	0.00345416		Culex quinquefasciatus	Chitin-binding type-2 domain-containing protein	Cluster-3259.6352_NODE_24718_length_650_cov_138.093398_g14176_i0
XP_039433073.2	-2.24474	4.16286e-10		Culex quinquefasciatus	Metalloendopeptidase	Cluster-3259.6450_NODE_17400_length_1152_cov_106.073909_g9224_i0
XP_039448648.1	-2.23893	3.30349e-14		Culex quinquefasciatus	brachyurin	Cluster-3259.6898_NODE_20209_length_935_cov_262.868653_g10988_i0
B0XA69	-2.22987	6.37341e-05		Culex quinquefasciatus	NOT2_3_5 domain-containing protein	Cluster-3259.7280_NODE_12262_length_1648_cov_63.609018_g3086_i1
A0A8D8ANW7	-2.20648	4.17808e-08		Culex quinquefasciatus	conserved hypothetical protein	Cluster-3259.758_NODE_7979_length_2233_cov_8.581670_g4000_i0
B0XFZ6	-2.16823	4.27068e-05		Culex pipiens pallens	C-type lectin 37Da-like	Cluster-3259.7991_NODE_24126_length_684_cov_273.377099_g13708_i0
A0A8D8B3N1	-2.15473	0.00238838		Anopheles sinensis	cytochrome P450 CYP4G17	Cluster-3259.8022_NODE_8149_length_2204_cov_146.011494_g4085_i0
EDS42181.1	-2.14798	9.9588e-11		Culex pipiens pallens	mucin-17-like	Cluster-3259.811_NODE_6622_length_2516_cov_19.160032_g3328_i0
EAT39606.1	-2.10763	7.61868e-05		Aedes albopictus	GTPase-activating protein skywalker isoform X1	Cluster-3259.8150_NODE_5008_length_2940_cov_25.704225_g172_i12
AAB46713.1	-2.09585	0.00477059		Culex quinquefasciatus	Glutathione transferase AtGST	Cluster-3259.8855_NODE_18788_length_1040_cov_287.020772_g8467_i3
XP_039433073.2	-2.0691	1.49357e-05		Culex pipiens pallens	uncharacterized protein LOC120414978	Cluster-3259.9586_NODE_18880_length_1034_cov_32.993035_g10140_i0
A0A8D8K5Y5	-2.05372	7.44552e-17		Culex pipiens	(northern house mosquito) hypothetical protein	Cluster-3259.9606_NODE_21795_length_827_cov_192.612782_g11485_i1
B0W7Y7	-2.03404	0.00276578		Culex pipiens	(northern house mosquito) hypothetical protein	Cluster-4316.0_NODE_21006_length_876_cov_14.644628_g11512_i0
NP_001345855.1	-2.0311	4.136e-05		Culex quinquefasciatus	Predicted protein	Cluster-5094.0_NODE_24048_length_690_cov_4.795764_g13647_i0
A0A8D8DVA6	-2.0181	0.0227622		Culex pipiens pallens	uncharacterized protein LOC120416214	Cluster-6017.0_NODE_22888_length_760_cov_3.793434_g12807_i0
EDS35664.1	-2.01683	5.78934e-06		Culex quinquefasciatus	Cytochrome P450 6BY4	Cluster-7074.0_NODE_32911_length_334_cov_11.219672_g21722_i0
A0A8D8B6N7	-2.01172	0.00531335		Culex quinquefasciatus	Adenylate cyclase	Cluster-7621.0_NODE_21975_length_817_cov_4.177665_g12154_i0
A0A8D8FH73	-2.00716	3.35632e-06		Culex pipiens pallens	mucin-17-like	Cluster-8445.0_NODE_18268_length_1082_cov_16.410256_g9754_i0
