# Supplementary material for: Comparative transcriptomics reveals different profiles between diflubenzuron‐resistant and ‐susceptible phenotypes of the mosquito Culex pipiens
Source: Pest Manag Sci. 2025 Feb 12;81(6):3370–7. doi: 10.1002/ps.8710 (PMC12074624; doi:10.1002/ps.8710)
Supplement: Supplementary file 7 — Table S4. List of annotated DEGs between susceptible and resistant Culex pipiens mosquitoes belonging to the defensome families. For each transcript, the expression value, significance, annotation, and identifier are reported. [file PS-81-3370-s010.xlsx]

## Sheet: Up-regulated defensome genes
Supplemetary Table 4: list of annotated DEGs between susceptible and resistant Cx. pipiens mosquitoes belonging to the defensome families. For each transcript, the expression value, significance, annotation and identifier are reported.
protein_accession	log2FoldChange	padj	organism	protein_product	Cluster ID
XP_039440782.1	6.05859	0.00425706	Culex pipiens pallens	cytochrome P450 4c21-like	Cluster-106.0_NODE_25895_length_592_cov_4.282416_g15141_i0
EDS38462.1	7.24792	1.03695e-08	Culex quinquefasciatus	cytochrome P450 6a8	Cluster-1264.0_NODE_12495_length_1624_cov_20.586207_g6402_i0
XP_038120536.1	4.10125	8.75467e-21	Culex quinquefasciatus	probable cytochrome P450 305a1	Cluster-3259.13228_NODE_9207_length_2036_cov_11.789238_g4618_i0
XP_039440779.1	3.15064	0.0126621	Culex pipiens pallens	cytochrome P450 4V2-like	Cluster-3259.180_NODE_14178_length_1450_cov_8.729064_g7356_i0
XP_038110657.1	7.98888	0.000138897	Culex quinquefasciatus	probable cytochrome P450 6a13	Cluster-3259.2614_NODE_12996_length_1571_cov_178.633593_g6681_i0
AFD04431.1	3.10174	1.11034e-16	Culex quinquefasciatus	cytochrome P450	Cluster-3259.3992_NODE_3661_length_3430_cov_550.516907_g1336_i1
EDS28489.1	2.4156	3.63614e-12	Culex quinquefasciatus	cytochrome P450 6B1	Cluster-3259.7421_NODE_6546_length_2534_cov_212.294611_g3284_i0
B0XCA6	2.59112	2.08254e-06	Culex quinquefasciatus	Cytochrome P450 4F12	Cluster-3259.8404_NODE_20397_length_921_cov_371.223094_g6681_i1
XP_038110657.1	2.35324	1.35204e-11	Culex quinquefasciatus	probable cytochrome P450 6a13	Cluster-3259.9357_NODE_28175_length_491_cov_917.305195_g17115_i0
A0A8D8CH93	4.3919	2.19981e-06	Culex pipiens	Glutathione S-transferase 1	Cluster-3259.5913_NODE_17398_length_1152_cov_169.768477_g3094_i3
A0A8D8F1K3	2.12875	0.0197572	Culex pipiens	Glutathione S-transferase D2	Cluster-3259.7719_NODE_29278_length_447_cov_43.779904_g18146_i0
A0A8D8CH93	4.3919	2.19981e-06	Culex pipiens	Glutathione S-transferase 1	Cluster-3259.5913_NODE_17398_length_1152_cov_169.768477_g3094_i3
A0A8D8F1K3	2.12875	0.0197572	Culex pipiens	Glutathione S-transferase D2	Cluster-3259.7719_NODE_29278_length_447_cov_43.779904_g18146_i0
EDS33967.1	2.27511	4.16286e-10	Culex quinquefasciatus	UDP-glucuronosyltransferase 2B15	Cluster-1996.0_NODE_8344_length_2171_cov_12.286648_g4183_i0
XP_038106800.1	8.57439	5.05794e-05	Culex quinquefasciatus	zinc finger protein 512B-like	Cluster-128.0_NODE_24931_length_638_cov_17.011494_g14356_i0
A0A8D8AZ95	2.19104	0.0141573	Culex pipiens	Larval cuticle protein LCP-17	Cluster-1358.0_NODE_23536_length_722_cov_5.963925_g13265_i0
A0A8D8ND42	3.25085	0.00562627	Culex pipiens	Endocuticle structural glycoprotein SgAbd-3	Cluster-1446.0_NODE_24327_length_673_cov_5.298137_g13869_i0
XP_001844914.2	3.506	0.00127591	Culex quinquefasciatus	histidine-rich glycoprotein	Cluster-1944.0_NODE_27044_length_539_cov_20.145098_g16117_i0
XP_039449988.1	4.36563	0.00747592	Culex pipiens pallens	uncharacterized protein LOC120428909	Cluster-2533.0_NODE_25353_length_617_cov_21.001701_g14689_i0
XP_039432173.1	2.11132	0.0474147	Culex pipiens pallens	uncharacterized protein LOC120414908	Cluster-262.0_NODE_25515_length_610_cov_3.936317_g14825_i0
XP_038106203.1	2.42676	0.0458731	Culex quinquefasciatus	ice-structuring glycoprotein	Cluster-3259.10086_NODE_26431_length_567_cov_162.373606_g15590_i0
XP_001842245.2	2.40093	3.42773e-07	Culex quinquefasciatus	protein obstructor-E	Cluster-3259.10120_NODE_11018_length_1795_cov_195.235561_g5600_i0
B0XDX2	5.87647	0.000730586	Culex quinquefasciatus	Flexible cuticle protein 12	Cluster-3259.10356_NODE_32610_length_342_cov_675.313099_g21422_i0
XP_052562895.1	3.7324	0.0112057	Culex pipiens pallens	uncharacterized protein LOC120424888	Cluster-3259.10366_NODE_19800_length_966_cov_409.455710_g10718_i0
XP_039445149.1	5.31595	0.000167629	Culex pipiens pallens	larval cuticle protein A2B-like	Cluster-3259.10367_NODE_22587_length_777_cov_481.791444_g12591_i0
B0X2J4	7.00946	0.00682342	Culex quinquefasciatus	Cuticle protein 18.6	Cluster-3259.10896_NODE_28355_length_483_cov_433.971366_g17280_i0
XP_039428925.1	6.36563	1.86922e-09	Culex pipiens pallens	pupal cuticle protein 36a-like	Cluster-3259.1110_NODE_10968_length_1799_cov_294.925424_g5575_i0
XP_039428925.1	5.52311	8.83477e-07	Culex pipiens pallens	pupal cuticle protein 36a-like	Cluster-3259.1111_NODE_11109_length_1784_cov_276.675783_g5575_i1
B0W2A9	4.51308	1.45207e-13	Culex quinquefasciatus	DM5 domain-containing protein	Cluster-3259.1112_NODE_14809_length_1385_cov_205.865044_g5575_i2
B0X2J3	4.48419	0.00825024	Culex quinquefasciatus	Cuticle protein 7	Cluster-3259.11134_NODE_31178_length_383_cov_248.073446_g20001_i0
XP_038106944.1	5.39976	3.88319e-11	Culex quinquefasciatus	putative uncharacterized protein DDB_G0288537	Cluster-3259.13055_NODE_20700_length_899_cov_43.645977_g11304_i0
XP_038119870.1	7.74608	0.00704249	Culex quinquefasciatus	extensin-1-like	Cluster-3259.13289_NODE_25270_length_621_cov_15.182432_g14618_i0
B0WB45	5.57772	6.73505e-18	Culex quinquefasciatus	Larval cuticle protein A3A	Cluster-3259.13586_NODE_18586_length_1056_cov_256.419669_g9946_i0
EAT39444.1	7.23025	3.62772e-08	Aedes aegypti	AAEL008759-PA	Cluster-3259.13868_NODE_2200_length_4206_cov_42.884606_g1133_i0
XP_039440403.1	7.13422	2.19225e-08	Culex pipiens pallens	uncharacterized protein LOC120421275	Cluster-3259.13890_NODE_24680_length_652_cov_118.648475_g14145_i0
B0X2K2	10.3876	0.00310358	Culex quinquefasciatus	Pupal cuticle protein	Cluster-3259.13906_NODE_22938_length_756_cov_425.116919_g12842_i0
A0A8D8L2Q4	11.4942	0.00841065	Culex pipiens	Cuticle protein	Cluster-3259.13906_NODE_25023_length_633_cov_612.048013_g14421_i0
B0X2K0	11.9987	1.96624e-05	Culex quinquefasciatus	Pupal cuticle protein	Cluster-3259.13906_NODE_25720_length_600_cov_685.711033_g14993_i0
A0A8D8B8W4	4.34558	0.00456043	Culex pipiens	Endocuticle structural glycoprotein SgAbd-1	Cluster-3259.14049_NODE_23968_length_695_cov_1492.160661_g13588_i0
B0WPU0	8.79225	0.0310511	Culex quinquefasciatus	Endocuticle structural glycoprotein SgAbd-2	Cluster-3259.14055_NODE_23303_length_734_cov_49.628369_g13099_i0
B0WPU0	9.15333	0.00140884	Culex quinquefasciatus	Endocuticle structural glycoprotein SgAbd-2	Cluster-3259.14056_NODE_23605_length_717_cov_50.172965_g13318_i0
XP_038117160.1	7.84587	3.28877e-12	Culex quinquefasciatus	cuticle protein 19-like	Cluster-3259.14059_NODE_27459_length_521_cov_427.229675_g16472_i0
XP_039440809.1	9.26485	1.78234e-07	Culex pipiens pallens	cuticle protein 19-like	Cluster-3259.14061_NODE_27843_length_504_cov_375.667368_g16816_i0
B0W884	8.25033	2.79578e-11	Culex quinquefasciatus	Adult cuticle protein	Cluster-3259.14062_NODE_30234_length_414_cov_758.046753_g19073_i0
B0W3S4	4.95877	4.136e-05	Culex quinquefasciatus	Cuticular protein (putative)	Cluster-3259.14069_NODE_15769_length_1295_cov_296.453397_g8249_i0
XP_038119611.1	9.17618	3.25994e-14	Culex quinquefasciatus	histidine-rich glycoprotein	Cluster-3259.14071_NODE_15759_length_1296_cov_39.449092_g8242_i0
XP_038119930.1	10.517	1.79898e-13	Culex quinquefasciatus	cuticle protein CP14.6	Cluster-3259.14072_NODE_15251_length_1343_cov_304.993151_g7955_i0
B0XA22	9.87727	3.14349e-21	Culex quinquefasciatus	Endocuticle structural glycoprotein SgAbd-2	Cluster-3259.14073_NODE_21844_length_824_cov_375.577358_g12066_i0
XP_039430955.1	6.68136	1.78458e-16	Culex pipiens pallens	cytadherence high molecular weight protein 3-like	Cluster-3259.14111_NODE_19893_length_959_cov_56.208602_g10776_i0
XP_039432938.1	9.30855	1.4111e-08	Culex pipiens pallens	uncharacterized protein LOC120415456	Cluster-3259.14112_NODE_22525_length_781_cov_43.579787_g12547_i0
B0W885	9.83228	1.2697e-07	Culex quinquefasciatus	Adult cuticle protein	Cluster-3259.14121_NODE_27198_length_532_cov_82.916501_g16251_i0
B0XA33	3.72504	0.00170489	Culex quinquefasciatus	LCP18	Cluster-3259.14133_NODE_29040_length_456_cov_144.807963_g17914_i0
XP_038116188.1	3.50885	2.20921e-08	Culex quinquefasciatus	cuticle protein 7	Cluster-3259.14136_NODE_14422_length_1427_cov_54.210300_g7505_i0
XP_039438628.1	7.11961	1.85786e-20	Culex pipiens pallens	endocuticle structural glycoprotein SgAbd-2	Cluster-3259.14158_NODE_19579_length_982_cov_79.172088_g10573_i0
XP_038106799.1	8.98294	2.60346e-05	Culex quinquefasciatus	uncharacterized protein LOC119766368	Cluster-3259.14212_NODE_24929_length_638_cov_30.628900_g14354_i0
XP_038117158.1	10.0323	4.49211e-09	Culex quinquefasciatus	cuticle protein 8	Cluster-3259.14288_NODE_22728_length_768_cov_77.569689_g12692_i0
XP_039437657.1	7.57145	1.20149e-08	Culex pipiens pallens	mantle protein-like	Cluster-3259.14294_NODE_25635_length_604_cov_45.252174_g14922_i0
XP_039440403.1	7.51712	2.53707e-07	Culex pipiens pallens	uncharacterized protein LOC120421275	Cluster-3259.14299_NODE_33345_length_322_cov_21.665529_g22156_i0
XP_038120130.1	7.7721	0.000122856	Culex quinquefasciatus	cuticle protein 19 isoform X1	Cluster-3259.14357_NODE_25037_length_632_cov_121.557214_g14431_i0
XP_038120130.1	10.8421	1.33401e-08	Culex quinquefasciatus	cuticle protein 19 isoform X1	Cluster-3259.14358_NODE_26557_length_561_cov_228.180451_g15696_i0
XP_039440829.1	8.52079	4.40674e-06	Culex pipiens pallens	cuticle protein 18.6-like	Cluster-3259.14446_NODE_26324_length_572_cov_13.068140_g15497_i0
XP_052563657.1	6.92417	1.89244e-05	Culex pipiens pallens	mantle protein-like isoform X2	Cluster-3259.14488_NODE_32692_length_340_cov_58.299035_g21503_i0
XP_039430435.1	10.0288	0.00019223	Culex pipiens pallens	cuticle protein 19	Cluster-3259.14577_NODE_20862_length_886_cov_50.330222_g11418_i0
XP_038118327.1	4.4741	0.00207761	Culex quinquefasciatus	paternally-expressed gene 3 protein	Cluster-3259.14641_NODE_7613_length_2303_cov_15.244503_g3801_i0
XP_001863888.2	2.75132	0.0478798	Culex quinquefasciatus	cuticle protein 8	Cluster-3259.14798_NODE_29714_length_431_cov_9.203980_g18569_i0
XP_038113311.1	3.6463	3.11214e-09	Culex quinquefasciatus	pro-resilin isoform X1	Cluster-3259.2006_NODE_10448_length_1862_cov_291.794326_g5270_i0
B0X5K3	6.71019	1.0361e-10	Culex quinquefasciatus	Cuticle protein 19-like	Cluster-3259.2326_NODE_11570_length_1730_cov_89.470312_g5899_i0
B0X537	10.6272	1.06418e-07	Culex quinquefasciatus	Pupal cuticle protein	Cluster-3259.286_NODE_20900_length_883_cov_49.421546_g11443_i0
B0W877	3.71655	2.73149e-05	Culex quinquefasciatus	Cuticle protein 19	Cluster-3259.325_NODE_12706_length_1601_cov_12.537532_g6517_i0
XP_038113805.1	4.30376	0.000373775	Culex quinquefasciatus	uncharacterized protein LOC6045653	Cluster-3259.3942_NODE_19159_length_1014_cov_371.210152_g10301_i0
XP_039449789.1	2.46956	0.0112662	Culex pipiens pallens	cuticle protein 16.5-like	Cluster-3259.451_NODE_22612_length_775_cov_19.698391_g12611_i0
XP_039433374.1	5.34603	1.56043e-18	Culex pipiens pallens	bromodomain-containing protein DDB_G0280777 isoform X1	Cluster-3259.471_NODE_13275_length_1542_cov_227.574356_g6859_i0
XP_038113450.1	2.39639	0.0263445	Culex quinquefasciatus	larval/pupal cuticle protein H1C-like	Cluster-3259.6607_NODE_17969_length_1106_cov_331.220984_g9581_i0
XP_038113450.1	2.83097	0.0349168	Culex quinquefasciatus	larval/pupal cuticle protein H1C-like	Cluster-3259.6607_NODE_18639_length_1052_cov_361.858260_g9581_i1
XP_038113450.1	2.81081	0.000136942	Culex quinquefasciatus	larval/pupal cuticle protein H1C-like	Cluster-3259.6607_NODE_19057_length_1022_cov_371.880161_g9581_i3
B0X2L3	3.15197	0.0107444	Culex quinquefasciatus	Cuticle protein	Cluster-3259.949_NODE_13509_length_1518_cov_392.697112_g6996_i0
XP_001844913.2	9.75079	4.0126e-15	Culex quinquefasciatus	cuticle protein	Cluster-43.0_NODE_23838_length_703_cov_36.712166_g13489_i0
A0A8D8H3H0	2.18943	0.0176695	Culex pipiens	Endocuticle structural glycoprotein SgAbd-2	Cluster-4583.1_NODE_30304_length_412_cov_15.425587_g19141_i0
XP_038117167.1	2.26156	0.0454605	Culex quinquefasciatus	keratin, type I cytoskeletal 9-like	Cluster-6545.0_NODE_22196_length_803_cov_10.829457_g12308_i0
XP_001845931.2	6.71345	0.0110083	Culex quinquefasciatus	larval cuticle protein A2B	Cluster-9060.0_NODE_25488_length_611_cov_11.544674_g14801_i0
XP_001842245.2	2.40093	3.42773e-07	Culex quinquefasciatus	protein obstructor-E	Cluster-3259.10120_NODE_11018_length_1795_cov_195.235561_g5600_i0
B0W2A9	4.51308	1.45207e-13	Culex quinquefasciatus	DM5 domain-containing protein	Cluster-3259.1112_NODE_14809_length_1385_cov_205.865044_g5575_i2
A0A8D8HUJ6	2.18579	6.08807e-08	Culex pipiens	(northern house mosquito) hypothetical protein	Cluster-3259.12906_NODE_17600_length_1133_cov_144.129529_g9346_i0
XP_038107577.1	2.7502	0.000287745	Culex quinquefasciatus	skin secretory protein xP2-like	Cluster-3259.13447_NODE_22171_length_804_cov_314.996129_g12292_i0
XP_038107578.1	10.9339	2.5469e-11	Culex quinquefasciatus	proline-rich protein 4	Cluster-3259.13448_NODE_22492_length_783_cov_404.555703_g12518_i0
XP_038110545.1	5.16276	1.14743e-06	Culex quinquefasciatus	mantle protein-like	Cluster-3259.13885_NODE_22921_length_757_cov_206.328297_g12830_i0
XP_039440403.1	7.13422	2.19225e-08	Culex pipiens pallens	uncharacterized protein LOC120421275	Cluster-3259.13890_NODE_24680_length_652_cov_118.648475_g14145_i0
B0W3S4	4.95877	4.136e-05	Culex quinquefasciatus	Cuticular protein (putative)	Cluster-3259.14069_NODE_15769_length_1295_cov_296.453397_g8249_i0
XP_039430955.1	6.68136	1.78458e-16	Culex pipiens pallens	cytadherence high molecular weight protein 3-like	Cluster-3259.14111_NODE_19893_length_959_cov_56.208602_g10776_i0
XP_039437657.1	7.57145	1.20149e-08	Culex pipiens pallens	mantle protein-like	Cluster-3259.14294_NODE_25635_length_604_cov_45.252174_g14922_i0
XP_039440403.1	7.51712	2.53707e-07	Culex pipiens pallens	uncharacterized protein LOC120421275	Cluster-3259.14299_NODE_33345_length_322_cov_21.665529_g22156_i0
XP_038106798.1	6.10918	2.26144e-05	Culex quinquefasciatus	involucrin	Cluster-3259.14405_NODE_12317_length_1643_cov_10.669765_g6311_i0
XP_052563657.1	6.92417	1.89244e-05	Culex pipiens pallens	mantle protein-like isoform X2	Cluster-3259.14488_NODE_32692_length_340_cov_58.299035_g21503_i0
XP_038106801.1	8.99233	3.99812e-14	Culex quinquefasciatus	titin	Cluster-3259.14512_NODE_13071_length_1563_cov_77.189700_g6728_i0
XP_001861841.2	7.41758	8.45095e-16	Culex quinquefasciatus	sex-determining region Y protein	Cluster-3259.15492_NODE_17683_length_1127_cov_44.638434_g9397_i0
CAG5052641.1	2.79259	3.0555e-22	Parnassius apollo	unnamed protein product	Cluster-3259.10939_NODE_8630_length_2123_cov_193.739733_g4219_i1
AAX84696.1	2.80456	1.94681e-11	Culex pipiens	heat shock protein 70	Cluster-3259.13715_NODE_8097_length_2213_cov_21.496337_g4062_i0
ADM13383.1	2.0046	3.14349e-21	Polypedilum vanderplanki	heat shock protein 60	Cluster-3259.5472_NODE_5614_length_2760_cov_469.042109_g2823_i0
A0A8D8CXB9	2.05817	0.000456598	Culex pipiens	Protein lethal(2)essential for life	Cluster-6131.2_NODE_24836_length_644_cov_33.998374_g14268_i0

## Sheet: Donw-regulated defensome genes
protein_accession	log2FoldChange	padj	organism	protein_product	Cluster ID
XP_052566098.1	-2.87943	2.17086e-05	Culex pipiens pallens	cytochrome P450 4C1-like isoform X1	Cluster-11860.0_NODE_16058_length_1270_cov_4.311039_g8410_i0
A0A8D8NCY3	-2.63756	4.79086e-11	Culex pipiens	Probable cytochrome P450 4ac2 (Fragment)	Cluster-3259.11350_NODE_12965_length_1575_cov_30.250970_g6662_i0
A0A8D8B6N7	-2.01172	0.00531335	Culex pipiens	Cytochrome P450 4p1 (Fragment)	Cluster-3259.12700_NODE_19847_length_963_cov_4.673448_g10748_i0
AJF45774.1	-2.62343	0.00957238	Anopheles sinensis	cytochrome P450 CYP4G17	Cluster-3259.8022_NODE_8149_length_2204_cov_146.011494_g4085_i0
B0W7Y7	-2.03404	0.00276578	Culex quinquefasciatus	Cytochrome P450 6BY4	Cluster-7074.0_NODE_32911_length_334_cov_11.219672_g21722_i0
EDS44734.1	-2.96013	0.00691322	Culex quinquefasciatus	esterase B1	Cluster-3259.1784_NODE_10008_length_1922_cov_35.303751_g5032_i0
B0XJU4	-2.57066	0.00779188	Culex quinquefasciatus	Glutathione transferase AtGST	Cluster-3259.8855_NODE_18788_length_1040_cov_287.020772_g8467_i3
XP_039438407.1	-3.5073	7.86103e-25	Culex pipiens pallens	pupal cuticle protein 36-like	Cluster-3259.4107_NODE_14046_length_1463_cov_6307.062762_g714_i17
