# Supplementary material for: Comparative transcriptomics reveals different profiles between diflubenzuron‐resistant and ‐susceptible phenotypes of the mosquito Culex pipiens
Source: Pest Manag Sci. 2025 Feb 12;81(6):3370–7. doi: 10.1002/ps.8710 (PMC12074624; doi:10.1002/ps.8710)
Supplement: Supplementary file 8 — Table S5. GO Slim of differentially expressed genes between susceptible and DFB resistant Culex pipiens. P, biological process; F, molecular functions; C, cellular components. [file PS-81-3370-s003.xlsx]

## Sheet: QuickGO-annotations-UP
Supplementary table 5: GO Slim of differentially expressed genes between susceptible and DFB resistant Cx. pipiens. P= Biological Process; F= Molecular Functions; C= Cellular Components
GENE PRODUCT DB	GENE PRODUCT ID	SYMBOL	QUALIFIER	GO TERM	SLIMMED FROM	GO NAME	ECO ID	GO EVIDENCE CODE	REFERENCE	WITH/FROM	TAXON ID	ASSIGNED BY	ANNOTATION EXTENSION	GO ASPECT
UniProtKB	A0A1Q3FQW7	A0A1Q3FQW7	enables	GO:0030246	GO:0030246	carbohydrate binding	ECO:0007322	IEA	GO_REF:0000043	UniProtKB-KW:KW-0430	7177	UniProt		F
UniProtKB	A0A1S4J9S6	A0A1S4J9S6	enables	GO:0006811	GO:0005385	zinc ion transmembrane transporter activity	ECO:0007826	IEA	GO_REF:0000118	PANTHER:PTN008510915	7176	TreeGrafter		F
UniProtKB	A0A1S4J9S6	A0A1S4J9S6	enables	GO:0022857	GO:0005385	zinc ion transmembrane transporter activity	ECO:0007826	IEA	GO_REF:0000118	PANTHER:PTN008510915	7176	TreeGrafter		F
UniProtKB	A0A1S4J9S6	A0A1S4J9S6	enables	GO:0006811	GO:0046873	metal ion transmembrane transporter activity	ECO:0000256	IEA	GO_REF:0000002	InterPro:IPR003689	7176	InterPro		F
UniProtKB	A0A1S4J9S6	A0A1S4J9S6	enables	GO:0022857	GO:0046873	metal ion transmembrane transporter activity	ECO:0000256	IEA	GO_REF:0000002	InterPro:IPR003689	7176	InterPro		F
UniProtKB	A0A1S4J9S6	A0A1S4J9S6	involved_in	GO:0006811	GO:0006829	zinc ion transport	ECO:0000256	IEA	GO_REF:0000117	ARBA:ARBA00034576	7176	UniProt		P
UniProtKB	A0A1S4J9S6	A0A1S4J9S6	involved_in	GO:0006811	GO:0030001	metal ion transport	ECO:0000256	IEA	GO_REF:0000002	InterPro:IPR003689	7176	InterPro		P
UniProtKB	A0A1S4J9S6	A0A1S4J9S6	involved_in	GO:0055085	GO:0055085	transmembrane transport	ECO:0000256	IEA	GO_REF:0000002	InterPro:IPR003689	7176	InterPro		P
UniProtKB	A0A1S4J9S6	A0A1S4J9S6	involved_in	GO:0055085	GO:0071577	zinc ion transmembrane transport	ECO:0007826	IEA	GO_REF:0000118	PANTHER:PTN008510915	7176	TreeGrafter		P
UniProtKB	A0A1S4J9S6	A0A1S4J9S6	involved_in	GO:0006811	GO:0071577	zinc ion transmembrane transport	ECO:0007826	IEA	GO_REF:0000118	PANTHER:PTN008510915	7176	TreeGrafter		P
UniProtKB	A0A1S4J9S6	A0A1S4J9S6	located_in	GO:0005886	GO:0005886	plasma membrane	ECO:0007826	IEA	GO_REF:0000118	PANTHER:PTN008510915	7176	TreeGrafter		C
UniProtKB	A0A3G6VFC0	A0A3G6VFC0	enables	GO:0003677	GO:0000978	RNA polymerase II cis-regulatory region sequence-specific DNA binding	ECO:0007826	IEA	GO_REF:0000118	PANTHER:PTN008605331	42434	TreeGrafter		F
UniProtKB	A0A3G6VFC0	A0A3G6VFC0	enables	GO:0003677	GO:0003677	DNA binding	ECO:0007322	IEA	GO_REF:0000043	UniProtKB-KW:KW-0238	42434	UniProt		F
UniProtKB	A0A3G6VFC0	A0A3G6VFC0	enables	GO:0035556	GO:0004879	nuclear receptor activity	ECO:0000256	IEA	GO_REF:0000002	InterPro:IPR016355	42434	InterPro		F
UniProtKB	A0A3G6VFC0	A0A3G6VFC0	enables	GO:0005694	GO:0004879	nuclear receptor activity	ECO:0000256	IEA	GO_REF:0000002	InterPro:IPR016355	42434	InterPro		F
UniProtKB	A0A3G6VFC0	A0A3G6VFC0	enables	GO:0038023	GO:0004879	nuclear receptor activity	ECO:0000256	IEA	GO_REF:0000002	InterPro:IPR016355	42434	InterPro		F
UniProtKB	A0A3G6VFC0	A0A3G6VFC0	enables	GO:0003700	GO:0004879	nuclear receptor activity	ECO:0000256	IEA	GO_REF:0000002	InterPro:IPR016355	42434	InterPro		F
UniProtKB	A0A3G6VFC0	A0A3G6VFC0	enables	GO:0046872	GO:0008270	zinc ion binding	ECO:0000501	IEA	GO_REF:0000120	InterPro:IPR001628|InterPro:IPR013088|UniProtKB-KW:KW-0863	42434	UniProt		F
UniProtKB	A0A3G6VFC0	A0A3G6VFC0	enables	GO:0003677	GO:0043565	sequence-specific DNA binding	ECO:0000256	IEA	GO_REF:0000002	InterPro:IPR001628	42434	InterPro		F
UniProtKB	A0A3G6VFC0	A0A3G6VFC0	involved_in	GO:0006355	GO:0006355	regulation of DNA-templated transcription	ECO:0000501	IEA	GO_REF:0000120	ARBA:ARBA00028138|InterPro:IPR001628|InterPro:IPR013088	42434	UniProt		P
UniProtKB	A0A3G6VFC0	A0A3G6VFC0	involved_in	GO:0006355	GO:0006357	regulation of transcription by RNA polymerase II	ECO:0007826	IEA	GO_REF:0000118	PANTHER:PTN008605331	42434	TreeGrafter		P
UniProtKB	A0A3G6VFC0	A0A3G6VFC0	involved_in	GO:0042221	GO:0009755	hormone-mediated signaling pathway	ECO:0007826	IEA	GO_REF:0000118	PANTHER:PTN008605331	42434	TreeGrafter		P
UniProtKB	A0A3G6VFC0	A0A3G6VFC0	involved_in	GO:0035556	GO:0030522	intracellular receptor signaling pathway	ECO:0000366	IEA	GO_REF:0000108	GO:0004879	42434	GOC		P
UniProtKB	A0A3G6VFC0	A0A3G6VFC0	located_in	GO:0005634	GO:0005634	nucleus	ECO:0000501	IEA	GO_REF:0000120	UniProtKB-KW:KW-0539|UniProtKB-SubCell:SL-0191	42434	UniProt		C
UniProtKB	A0A3G6VFC0	A0A3G6VFC0	part_of	GO:0005634	GO:0090575	RNA polymerase II transcription regulator complex	ECO:0007826	IEA	GO_REF:0000118	PANTHER:PTN008605331	42434	TreeGrafter		C
UniProtKB	A0A8D7ZU28	A0A8D7ZU28	involved_in	GO:0030154	GO:0030154	cell differentiation	ECO:0007826	IEA	GO_REF:0000118	PANTHER:PTN008956882	7175	TreeGrafter		P
UniProtKB	A0A8D8A0F0	A0A8D8A0F0	enables	GO:0038024	GO:0005044	scavenger receptor activity	ECO:0007826	IEA	GO_REF:0000118	PANTHER:PTN000230370	7175	TreeGrafter		F
UniProtKB	A0A8D8A0F0	A0A8D8A0F0	involved_in	GO:0016192	GO:0016192	vesicle-mediated transport	ECO:0000366	IEA	GO_REF:0000108	GO:0005044	7175	GOC		P
UniProtKB	A0A8D8A0F0	A0A8D8A0F0	located_in	GO:0005886	GO:0005886	plasma membrane	ECO:0000501	IEA	GO_REF:0000120	UniProtKB-KW:KW-1003|UniProtKB-SubCell:SL-0039	7175	UniProt		C
UniProtKB	A0A8D8AP84	A0A8D8AP84	enables	GO:0016853	GO:0004751	ribose-5-phosphate isomerase activity	ECO:0000501	IEA	GO_REF:0000120	InterPro:IPR004788|InterPro:IPR020672|PANTHER:PTN008530456	7175	UniProt		F
UniProtKB	A0A8D8AP84	A0A8D8AP84	enables	GO:0016853	GO:0016853	isomerase activity	ECO:0007322	IEA	GO_REF:0000043	UniProtKB-KW:KW-0413	7175	UniProt		F
UniProtKB	A0A8D8AP84	A0A8D8AP84	involved_in	GO:0005975	GO:0006014	D-ribose metabolic process	ECO:0007826	IEA	GO_REF:0000118	PANTHER:PTN008530456	7175	TreeGrafter		P
UniProtKB	A0A8D8AP84	A0A8D8AP84	involved_in	GO:0055086	GO:0006098	pentose-phosphate shunt	ECO:0007322	IEA	GO_REF:0000041	UniPathway:UPA00115	7175	UniProt		P
UniProtKB	A0A8D8AP84	A0A8D8AP84	involved_in	GO:0006091	GO:0006098	pentose-phosphate shunt	ECO:0007322	IEA	GO_REF:0000041	UniPathway:UPA00115	7175	UniProt		P
UniProtKB	A0A8D8AP84	A0A8D8AP84	involved_in	GO:0055086	GO:0009052	pentose-phosphate shunt, non-oxidative branch	ECO:0000501	IEA	GO_REF:0000120	InterPro:IPR004788|InterPro:IPR020672|PANTHER:PTN008530456	7175	UniProt		P
UniProtKB	A0A8D8AP84	A0A8D8AP84	involved_in	GO:0006091	GO:0009052	pentose-phosphate shunt, non-oxidative branch	ECO:0000501	IEA	GO_REF:0000120	InterPro:IPR004788|InterPro:IPR020672|PANTHER:PTN008530456	7175	UniProt		P
UniProtKB	A0A8D8ARH3	A0A8D8ARH3	enables	GO:0016829	GO:0004611	phosphoenolpyruvate carboxykinase activity	ECO:0000256	IEA	GO_REF:0000002	InterPro:IPR008209|InterPro:IPR008210|InterPro:IPR035078	7175	InterPro		F
UniProtKB	A0A8D8ARH3	A0A8D8ARH3	enables	GO:0016829	GO:0004613	phosphoenolpyruvate carboxykinase (GTP) activity	ECO:0007826	IEA	GO_REF:0000118	PANTHER:PTN000169302	7175	TreeGrafter		F
UniProtKB	A0A8D8ARH3	A0A8D8ARH3	enables	GO:0016301	GO:0016301	kinase activity	ECO:0007322	IEA	GO_REF:0000043	UniProtKB-KW:KW-0418	7175	UniProt		F
UniProtKB	A0A8D8ARH3	A0A8D8ARH3	enables	GO:0046872	GO:0030145	manganese ion binding	ECO:0007826	IEA	GO_REF:0000118	PANTHER:PTN000169302	7175	TreeGrafter		F
UniProtKB	A0A8D8ARH3	A0A8D8ARH3	involved_in	GO:0005975	GO:0006094	gluconeogenesis	ECO:0000501	IEA	GO_REF:0000120	InterPro:IPR008209|InterPro:IPR008210|InterPro:IPR035078|PANTHER:PTN000169302	7175	UniProt		P
UniProtKB	A0A8D8ARH3	A0A8D8ARH3	involved_in	GO:0006629	GO:0019543	propionate catabolic process	ECO:0007826	IEA	GO_REF:0000118	PANTHER:PTN000169302	7175	TreeGrafter		P
UniProtKB	A0A8D8ARH3	A0A8D8ARH3	involved_in	GO:0042221	GO:0033993	response to lipid	ECO:0007826	IEA	GO_REF:0000118	PANTHER:PTN000169302	7175	TreeGrafter		P
UniProtKB	A0A8D8ARH3	A0A8D8ARH3	involved_in	GO:0006950	GO:0042594	response to starvation	ECO:0007826	IEA	GO_REF:0000118	PANTHER:PTN000169302	7175	TreeGrafter		P
UniProtKB	A0A8D8ARH3	A0A8D8ARH3	involved_in	GO:0006629	GO:0046327	glycerol biosynthetic process from pyruvate	ECO:0007826	IEA	GO_REF:0000118	PANTHER:PTN000169302	7175	TreeGrafter		P
UniProtKB	A0A8D8ARH3	A0A8D8ARH3	involved_in	GO:0006090	GO:0046327	glycerol biosynthetic process from pyruvate	ECO:0007826	IEA	GO_REF:0000118	PANTHER:PTN000169302	7175	TreeGrafter		P
UniProtKB	A0A8D8ARH3	A0A8D8ARH3	involved_in	GO:0006066	GO:0046327	glycerol biosynthetic process from pyruvate	ECO:0007826	IEA	GO_REF:0000118	PANTHER:PTN000169302	7175	TreeGrafter		P
UniProtKB	A0A8D8ARH3	A0A8D8ARH3	involved_in	GO:0005975	GO:0046327	glycerol biosynthetic process from pyruvate	ECO:0007826	IEA	GO_REF:0000118	PANTHER:PTN000169302	7175	TreeGrafter		P
UniProtKB	A0A8D8ARH3	A0A8D8ARH3	involved_in	GO:0048878	GO:0071333	cellular response to glucose stimulus	ECO:0007826	IEA	GO_REF:0000118	PANTHER:PTN000169302	7175	TreeGrafter		P
UniProtKB	A0A8D8ARH3	A0A8D8ARH3	involved_in	GO:0042221	GO:0071333	cellular response to glucose stimulus	ECO:0007826	IEA	GO_REF:0000118	PANTHER:PTN000169302	7175	TreeGrafter		P
UniProtKB	A0A8D8ARH3	A0A8D8ARH3	located_in	GO:0005829	GO:0005829	cytosol	ECO:0007826	IEA	GO_REF:0000118	PANTHER:PTN000169302	7175	TreeGrafter		C
UniProtKB	A0A8D8AZ95	A0A8D8AZ95	enables	GO:0042302	GO:0008010	structural constituent of chitin-based larval cuticle	ECO:0007826	IEA	GO_REF:0000118	PANTHER:PTN000043535	7175	TreeGrafter		F
UniProtKB	A0A8D8AZ95	A0A8D8AZ95	enables	GO:0042302	GO:0042302	structural constituent of cuticle	ECO:0000501	IEA	GO_REF:0000120	UniProtKB-KW:KW-0193|UniRule:UR000415155	7175	UniProt		F
UniProtKB	A0A8D8AZ95	A0A8D8AZ95	located_in	GO:0031012	GO:0062129	chitin-based extracellular matrix	ECO:0007826	IEA	GO_REF:0000118	PANTHER:PTN000043535	7175	TreeGrafter		C
UniProtKB	A0A8D8B8W4	A0A8D8B8W4	enables	GO:0042302	GO:0008010	structural constituent of chitin-based larval cuticle	ECO:0007826	IEA	GO_REF:0000118	PANTHER:PTN000043531	7175	TreeGrafter		F
UniProtKB	A0A8D8B8W4	A0A8D8B8W4	enables	GO:0042302	GO:0042302	structural constituent of cuticle	ECO:0000501	IEA	GO_REF:0000120	UniProtKB-KW:KW-0193|UniRule:UR000415155	7175	UniProt		F
UniProtKB	A0A8D8B8W4	A0A8D8B8W4	located_in	GO:0031012	GO:0062129	chitin-based extracellular matrix	ECO:0007826	IEA	GO_REF:0000118	PANTHER:PTN000043531	7175	TreeGrafter		C
UniProtKB	A0A8D8BAX7	A0A8D8BAX7	enables	GO:0016787	GO:0016787	hydrolase activity	ECO:0000256	IEA	GO_REF:0000002	InterPro:IPR004843	7175	InterPro		F
UniProtKB	A0A8D8BAX7	A0A8D8BAX7	involved_in	GO:0051604	GO:0006506	GPI anchor biosynthetic process	ECO:0000501	IEA	GO_REF:0000120	InterPro:IPR033308|PANTHER:PTN000330071	7175	UniProt		P
UniProtKB	A0A8D8BAX7	A0A8D8BAX7	involved_in	GO:0006629	GO:0006506	GPI anchor biosynthetic process	ECO:0000501	IEA	GO_REF:0000120	InterPro:IPR033308|PANTHER:PTN000330071	7175	UniProt		P
UniProtKB	A0A8D8BAX7	A0A8D8BAX7	located_in	GO:0005783	GO:0005783	endoplasmic reticulum	ECO:0007826	IEA	GO_REF:0000118	PANTHER:PTN000330071	7175	TreeGrafter		C
UniProtKB	A0A8D8BCT1	A0A8D8BCT1	enables	GO:0003677	GO:0000978	RNA polymerase II cis-regulatory region sequence-specific DNA binding	ECO:0007826	IEA	GO_REF:0000118	PANTHER:PTN008698564	7175	TreeGrafter		F
UniProtKB	A0A8D8BCT1	A0A8D8BCT1	enables	GO:0003677	GO:0003677	DNA binding	ECO:0000501	IEA	GO_REF:0000120	InterPro:IPR001728|UniProtKB-KW:KW-0238	7175	UniProt		F
UniProtKB	A0A8D8BCT1	A0A8D8BCT1	enables	GO:0035556	GO:0004879	nuclear receptor activity	ECO:0000501	IEA	GO_REF:0000120	InterPro:IPR001728|PANTHER:PTN008698564	7175	UniProt		F
UniProtKB	A0A8D8BCT1	A0A8D8BCT1	enables	GO:0005694	GO:0004879	nuclear receptor activity	ECO:0000501	IEA	GO_REF:0000120	InterPro:IPR001728|PANTHER:PTN008698564	7175	UniProt		F
UniProtKB	A0A8D8BCT1	A0A8D8BCT1	enables	GO:0038023	GO:0004879	nuclear receptor activity	ECO:0000501	IEA	GO_REF:0000120	InterPro:IPR001728|PANTHER:PTN008698564	7175	UniProt		F
UniProtKB	A0A8D8BCT1	A0A8D8BCT1	enables	GO:0003700	GO:0004879	nuclear receptor activity	ECO:0000501	IEA	GO_REF:0000120	InterPro:IPR001728|PANTHER:PTN008698564	7175	UniProt		F
UniProtKB	A0A8D8BCT1	A0A8D8BCT1	enables	GO:0046872	GO:0008270	zinc ion binding	ECO:0007322	IEA	GO_REF:0000043	UniProtKB-KW:KW-0863	7175	UniProt		F
UniProtKB	A0A8D8BCT1	A0A8D8BCT1	involved_in	GO:0006355	GO:0006355	regulation of DNA-templated transcription	ECO:0000256	IEA	GO_REF:0000002	InterPro:IPR001728	7175	InterPro		P
UniProtKB	A0A8D8BCT1	A0A8D8BCT1	involved_in	GO:0006355	GO:0006357	regulation of transcription by RNA polymerase II	ECO:0007826	IEA	GO_REF:0000118	PANTHER:PTN008698564	7175	TreeGrafter		P
UniProtKB	A0A8D8BCT1	A0A8D8BCT1	involved_in	GO:0035556	GO:0030522	intracellular receptor signaling pathway	ECO:0000366	IEA	GO_REF:0000108	GO:0004879	7175	GOC		P
UniProtKB	A0A8D8BCT1	A0A8D8BCT1	located_in	GO:0005634	GO:0005634	nucleus	ECO:0000501	IEA	GO_REF:0000120	UniProtKB-SubCell:SL-0191|PANTHER:PTN008698564	7175	UniProt		C
UniProtKB	A0A8D8BPN1	A0A8D8BPN1	enables	GO:0008289	GO:1902936	phosphatidylinositol bisphosphate binding	ECO:0007826	IEA	GO_REF:0000118	PANTHER:PTN008939409	7175	TreeGrafter		F
UniProtKB	A0A8D8BVV4	A0A8D8BVV4	enables	GO:0022857	GO:0015293	symporter activity	ECO:0007826	IEA	GO_REF:0000118	PANTHER:PTN000213526	7175	TreeGrafter		F
UniProtKB	A0A8D8BVV4	A0A8D8BVV4	enables	GO:0022857	GO:0022857	transmembrane transporter activity	ECO:0000501	IEA	GO_REF:0000120	ARBA:ARBA00028127|InterPro:IPR001734	7175	UniProt		F
UniProtKB	A0A8D8BVV4	A0A8D8BVV4	involved_in	GO:0006811	GO:0006814	sodium ion transport	ECO:0000501	IEA	GO_REF:0000120	UniProtKB-KW:KW-0739|PANTHER:PTN000213526	7175	UniProt		P
UniProtKB	A0A8D8BVV4	A0A8D8BVV4	involved_in	GO:0055085	GO:0055085	transmembrane transport	ECO:0000256	IEA	GO_REF:0000002	InterPro:IPR001734	7175	InterPro		P
UniProtKB	A0A8D8BVV4	A0A8D8BVV4	located_in	GO:0005886	GO:0005886	plasma membrane	ECO:0000501	IEA	GO_REF:0000120	UniProtKB-KW:KW-1003|UniProtKB-SubCell:SL-0039	7175	UniProt		C
UniProtKB	A0A8D8C0U8	A0A8D8C0U8	enables	GO:0008233	GO:0008234	cysteine-type peptidase activity	ECO:0000501	IEA	GO_REF:0000120	InterPro:IPR000668|InterPro:IPR013128|UniProtKB-KW:KW-0788	7175	UniProt		F
UniProtKB	A0A8D8CH93	A0A8D8CH93	enables	GO:0016765	GO:0004364	glutathione transferase activity	ECO:0007826	IEA	GO_REF:0000118	PANTHER:PTN001680128	7175	TreeGrafter		F
UniProtKB	A0A8D8CH93	A0A8D8CH93	enables	GO:0016740	GO:0016740	transferase activity	ECO:0007322	IEA	GO_REF:0000043	UniProtKB-KW:KW-0808	7175	UniProt		F
UniProtKB	A0A8D8CH93	A0A8D8CH93	involved_in	GO:0006790	GO:0006749	glutathione metabolic process	ECO:0007826	IEA	GO_REF:0000118	PANTHER:PTN001680128	7175	TreeGrafter		P
UniProtKB	A0A8D8CH93	A0A8D8CH93	involved_in	GO:0006575	GO:0006749	glutathione metabolic process	ECO:0007826	IEA	GO_REF:0000118	PANTHER:PTN001680128	7175	TreeGrafter		P
UniProtKB	A0A8D8CXB9	A0A8D8CXB9	enables	GO:0046872	GO:0046872	metal ion binding	ECO:0007322	IEA	GO_REF:0000043	UniProtKB-KW:KW-0479	7175	UniProt		F
UniProtKB	A0A8D8CXB9	A0A8D8CXB9	enables	GO:0051082	GO:0051082	unfolded protein binding	ECO:0007826	IEA	GO_REF:0000118	PANTHER:PTN008693234	7175	TreeGrafter		F
UniProtKB	A0A8D8CXB9	A0A8D8CXB9	involved_in	GO:0006950	GO:0009408	response to heat	ECO:0000501	IEA	GO_REF:0000120	ARBA:ARBA00028092|PANTHER:PTN008693234	7175	UniProt		P
UniProtKB	A0A8D8CXB9	A0A8D8CXB9	involved_in	GO:0006457	GO:0042026	protein refolding	ECO:0007826	IEA	GO_REF:0000118	PANTHER:PTN008693234	7175	TreeGrafter		P
UniProtKB	A0A8D8CXB9	A0A8D8CXB9	located_in	GO:0005634	GO:0005634	nucleus	ECO:0007826	IEA	GO_REF:0000118	PANTHER:PTN008693234	7175	TreeGrafter		C
UniProtKB	A0A8D8DEF6	A0A8D8DEF6	enables	GO:0022857	GO:0022857	transmembrane transporter activity	ECO:0000256	IEA	GO_REF:0000002	InterPro:IPR011701|InterPro:IPR020846	7175	InterPro		F
UniProtKB	A0A8D8DEF6	A0A8D8DEF6	involved_in	GO:0055085	GO:0055085	transmembrane transport	ECO:0000256	IEA	GO_REF:0000002	InterPro:IPR011701	7175	InterPro		P
UniProtKB	A0A8D8F1K3	A0A8D8F1K3	enables	GO:0016765	GO:0004364	glutathione transferase activity	ECO:0007826	IEA	GO_REF:0000118	PANTHER:PTN000136939	7175	TreeGrafter		F
UniProtKB	A0A8D8F1K3	A0A8D8F1K3	enables	GO:0016740	GO:0016740	transferase activity	ECO:0007322	IEA	GO_REF:0000043	UniProtKB-KW:KW-0808	7175	UniProt		F
UniProtKB	A0A8D8F1K3	A0A8D8F1K3	involved_in	GO:0006790	GO:0006749	glutathione metabolic process	ECO:0007826	IEA	GO_REF:0000118	PANTHER:PTN000136939	7175	TreeGrafter		P
UniProtKB	A0A8D8F1K3	A0A8D8F1K3	involved_in	GO:0006575	GO:0006749	glutathione metabolic process	ECO:0007826	IEA	GO_REF:0000118	PANTHER:PTN000136939	7175	TreeGrafter		P
UniProtKB	A0A8D8F8T2	A0A8D8F8T2	enables	GO:0008233	GO:0004180	carboxypeptidase activity	ECO:0007322	IEA	GO_REF:0000043	UniProtKB-KW:KW-0121	7175	UniProt		F
UniProtKB	A0A8D8F8T2	A0A8D8F8T2	enables	GO:0008233	GO:0004181	metallocarboxypeptidase activity	ECO:0000501	IEA	GO_REF:0000120	InterPro:IPR000834|PANTHER:PTN002270160	7175	UniProt		F
UniProtKB	A0A8D8F8T2	A0A8D8F8T2	enables	GO:0008233	GO:0008237	metallopeptidase activity	ECO:0007322	IEA	GO_REF:0000043	UniProtKB-KW:KW-0482	7175	UniProt		F
UniProtKB	A0A8D8F8T2	A0A8D8F8T2	enables	GO:0046872	GO:0008270	zinc ion binding	ECO:0000256	IEA	GO_REF:0000002	InterPro:IPR000834	7175	InterPro		F
UniProtKB	A0A8D8F8T2	A0A8D8F8T2	enables	GO:0046872	GO:0046872	metal ion binding	ECO:0007322	IEA	GO_REF:0000043	UniProtKB-KW:KW-0479	7175	UniProt		F
UniProtKB	A0A8D8F8T2	A0A8D8F8T2	located_in	GO:0005615	GO:0005615	extracellular space	ECO:0007826	IEA	GO_REF:0000118	PANTHER:PTN002270160	7175	TreeGrafter		C
UniProtKB	A0A8D8FAD7	A0A8D8FAD7	enables	GO:0030234	GO:0004867	serine-type endopeptidase inhibitor activity	ECO:0000501	IEA	GO_REF:0000120	InterPro:IPR000215|UniProtKB-KW:KW-0722	7175	UniProt		F
UniProtKB	A0A8D8FAD7	A0A8D8FAD7	located_in	GO:0005615	GO:0005615	extracellular space	ECO:0000501	IEA	GO_REF:0000120	InterPro:IPR000215|PANTHER:PTN008970318	7175	UniProt		C
UniProtKB	A0A8D8GPF4	A0A8D8GPF4	enables	GO:0046872	GO:0046872	metal ion binding	ECO:0000501	IEA	GO_REF:0000120	UniProtKB-KW:KW-0479|UniRule:UR000170779	7175	UniProt		F
UniProtKB	A0A8D8H3H0	A0A8D8H3H0	enables	GO:0042302	GO:0008010	structural constituent of chitin-based larval cuticle	ECO:0007826	IEA	GO_REF:0000118	PANTHER:PTN000043551	7175	TreeGrafter		F
UniProtKB	A0A8D8H3H0	A0A8D8H3H0	enables	GO:0042302	GO:0042302	structural constituent of cuticle	ECO:0000501	IEA	GO_REF:0000120	UniProtKB-KW:KW-0193|UniRule:UR000415155	7175	UniProt		F
UniProtKB	A0A8D8H3H0	A0A8D8H3H0	located_in	GO:0031012	GO:0062129	chitin-based extracellular matrix	ECO:0007826	IEA	GO_REF:0000118	PANTHER:PTN000043551	7175	TreeGrafter		C
UniProtKB	A0A8D8HUJ6	A0A8D8HUJ6	enables	GO:0008061	GO:0008061	chitin binding	ECO:0000501	IEA	GO_REF:0000120	InterPro:IPR002557|InterPro:IPR036508|UniProtKB-KW:KW-0147	7175	UniProt		F
UniProtKB	A0A8D8ICD0	A0A8D8ICD0	located_in	GO:0005615	GO:0005615	extracellular space	ECO:0007826	IEA	GO_REF:0000118	PANTHER:PTN008567903	7175	TreeGrafter		C
UniProtKB	A0A8D8ICD0	A0A8D8ICD0	located_in	GO:0031012	GO:0062023	collagen-containing extracellular matrix	ECO:0007826	IEA	GO_REF:0000118	PANTHER:PTN008567903	7175	TreeGrafter		C
UniProtKB	A0A8D8ITI7	A0A8D8ITI7	enables	GO:0016765	GO:0004478	methionine adenosyltransferase activity	ECO:0000256	IEA	GO_REF:0000002	InterPro:IPR002133|InterPro:IPR022628|InterPro:IPR022636	7175	InterPro		F
UniProtKB	A0A8D8ITI7	A0A8D8ITI7	enables	GO:0046872	GO:0046872	metal ion binding	ECO:0007322	IEA	GO_REF:0000043	UniProtKB-KW:KW-0479	7175	UniProt		F
UniProtKB	A0A8D8ITI7	A0A8D8ITI7	involved_in	GO:0006790	GO:0006556	S-adenosylmethionine biosynthetic process	ECO:0000501	IEA	GO_REF:0000120	ARBA:ARBA00026522|InterPro:IPR002133|InterPro:IPR022628|InterPro:IPR022636	7175	UniProt		P
UniProtKB	A0A8D8L2Q4	A0A8D8L2Q4	enables	GO:0042302	GO:0042302	structural constituent of cuticle	ECO:0000501	IEA	GO_REF:0000120	UniProtKB-KW:KW-0193|UniRule:UR000415155	7175	UniProt		F
UniProtKB	A0A8D8L2Q4	A0A8D8L2Q4	located_in	GO:0005615	GO:0005615	extracellular space	ECO:0007826	IEA	GO_REF:0000118	PANTHER:PTN000260866	7175	TreeGrafter		C
UniProtKB	A0A8D8L2Q4	A0A8D8L2Q4	located_in	GO:0031012	GO:0031012	extracellular matrix	ECO:0007826	IEA	GO_REF:0000118	PANTHER:PTN000260866	7175	TreeGrafter		C
UniProtKB	A0A8D8MPZ5	A0A8D8MPZ5	enables	GO:0005201	GO:0005201	extracellular matrix structural constituent	ECO:0007826	IEA	GO_REF:0000118	PANTHER:PTN008715160	7175	TreeGrafter		F
UniProtKB	A0A8D8MPZ5	A0A8D8MPZ5	enables	GO:0060090	GO:0030674	protein-macromolecule adaptor activity	ECO:0007826	IEA	GO_REF:0000118	PANTHER:PTN008715160	7175	TreeGrafter		F
UniProtKB	A0A8D8MPZ5	A0A8D8MPZ5	part_of	GO:0005615	GO:0005577	fibrinogen complex	ECO:0007826	IEA	GO_REF:0000118	PANTHER:PTN008715160	7175	TreeGrafter		C
UniProtKB	A0A8D8N571	A0A8D8N571	enables	GO:0016740	GO:0008146	sulfotransferase activity	ECO:0000256	IEA	GO_REF:0000002	InterPro:IPR000863	7175	InterPro		F
UniProtKB	A0A8D8N571	A0A8D8N571	enables	GO:0016740	GO:0016740	transferase activity	ECO:0007322	IEA	GO_REF:0000043	UniProtKB-KW:KW-0808	7175	UniProt		F
UniProtKB	A0A8D8NCX5	A0A8D8NCX5	enables	GO:0016829	GO:0004058	aromatic-L-amino-acid decarboxylase activity	ECO:0007826	IEA	GO_REF:0000118	PANTHER:PTN008532241	7175	TreeGrafter		F
UniProtKB	A0A8D8NCX5	A0A8D8NCX5	enables	GO:0016829	GO:0016829	lyase activity	ECO:0007322	IEA	GO_REF:0000043	UniProtKB-KW:KW-0456	7175	UniProt		F
UniProtKB	A0A8D8NCX5	A0A8D8NCX5	enables	GO:0016829	GO:0016831	carboxy-lyase activity	ECO:0000256	IEA	GO_REF:0000002	InterPro:IPR010977|InterPro:IPR021115	7175	InterPro		F
UniProtKB	A0A8D8NCX5	A0A8D8NCX5	involved_in	GO:0006520	GO:0006520	amino acid metabolic process	ECO:0000256	IEA	GO_REF:0000002	InterPro:IPR010977	7175	InterPro		P
UniProtKB	A0A8D8ND42	A0A8D8ND42	enables	GO:0042302	GO:0008010	structural constituent of chitin-based larval cuticle	ECO:0007826	IEA	GO_REF:0000118	PANTHER:PTN000043502	7175	TreeGrafter		F
UniProtKB	A0A8D8ND42	A0A8D8ND42	enables	GO:0042302	GO:0042302	structural constituent of cuticle	ECO:0000501	IEA	GO_REF:0000120	UniProtKB-KW:KW-0193|UniRule:UR000415155	7175	UniProt		F
UniProtKB	A0A8D8ND42	A0A8D8ND42	located_in	GO:0031012	GO:0062129	chitin-based extracellular matrix	ECO:0007826	IEA	GO_REF:0000118	PANTHER:PTN000043502	7175	TreeGrafter		C
UniProtKB	A0A8D8NVH4	A0A8D8NVH4	enables	GO:0046872	GO:0005509	calcium ion binding	ECO:0000501	IEA	GO_REF:0000120	InterPro:IPR002048|PANTHER:PTN004201069	7175	UniProt		F
UniProtKB	A0A8D8NVH4	A0A8D8NVH4	located_in	GO:0005783	GO:0005783	endoplasmic reticulum	ECO:0007826	IEA	GO_REF:0000118	PANTHER:PTN004201069	7175	TreeGrafter		C
UniProtKB	A0A8D8P3I5	A0A8D8P3I5	involved_in	GO:0042221	GO:0000302	response to reactive oxygen species	ECO:0007826	IEA	GO_REF:0000118	PANTHER:PTN000834805	7175	TreeGrafter		P
UniProtKB	A0A8D8P3I5	A0A8D8P3I5	involved_in	GO:0006950	GO:0000302	response to reactive oxygen species	ECO:0007826	IEA	GO_REF:0000118	PANTHER:PTN000834805	7175	TreeGrafter		P
UniProtKB	A0A8D8P3I5	A0A8D8P3I5	involved_in	GO:0006629	GO:0006629	lipid metabolic process	ECO:0007826	IEA	GO_REF:0000118	PANTHER:PTN000834805	7175	TreeGrafter		P
UniProtKB	A0A8D8P3I5	A0A8D8P3I5	involved_in	GO:0006950	GO:0006950	response to stress	ECO:0000256	IEA	GO_REF:0000117	ARBA:ARBA00026300	7175	UniProt		P
UniProtKB	A0A8D8P8K7	A0A8D8P8K7	enables	GO:0006811	GO:0008506	sucrose:proton symporter activity	ECO:0007826	IEA	GO_REF:0000118	PANTHER:PTN000454843	7175	TreeGrafter		F
UniProtKB	A0A8D8P8K7	A0A8D8P8K7	enables	GO:0022857	GO:0008506	sucrose:proton symporter activity	ECO:0007826	IEA	GO_REF:0000118	PANTHER:PTN000454843	7175	TreeGrafter		F
UniProtKB	A0A8D8P8K7	A0A8D8P8K7	enables	GO:0022857	GO:0022857	transmembrane transporter activity	ECO:0000256	IEA	GO_REF:0000002	InterPro:IPR011701	7175	InterPro		F
UniProtKB	A0A8D8P8K7	A0A8D8P8K7	involved_in	GO:0055085	GO:0055085	transmembrane transport	ECO:0000256	IEA	GO_REF:0000002	InterPro:IPR011701	7175	InterPro		P
UniProtKB	A0A8D8PJW9	A0A8D8PJW9	enables	GO:0022857	GO:0022857	transmembrane transporter activity	ECO:0000256	IEA	GO_REF:0000002	InterPro:IPR011701|InterPro:IPR020846	7175	InterPro		F
UniProtKB	A0A8D8PJW9	A0A8D8PJW9	involved_in	GO:0055085	GO:0055085	transmembrane transport	ECO:0000256	IEA	GO_REF:0000002	InterPro:IPR011701	7175	InterPro		P
UniProtKB	B0VZG2	6030993	enables	GO:0048018	GO:0008083	growth factor activity	ECO:0007826	IEA	GO_REF:0000118	PANTHER:PTN008593070	7176	TreeGrafter		F
UniProtKB	B0VZG2	6030993	involved_in	GO:0007399	GO:0021556	central nervous system formation	ECO:0007826	IEA	GO_REF:0000118	PANTHER:PTN008593070	7176	TreeGrafter		P
UniProtKB	B0VZG2	6030993	involved_in	GO:0009605	GO:0045087	innate immune response	ECO:0007826	IEA	GO_REF:0000118	PANTHER:PTN008593070	7176	TreeGrafter		P
UniProtKB	B0VZG2	6030993	involved_in	GO:0006955	GO:0045087	innate immune response	ECO:0007826	IEA	GO_REF:0000118	PANTHER:PTN008593070	7176	TreeGrafter		P
UniProtKB	B0VZG2	6030993	involved_in	GO:0006950	GO:0045087	innate immune response	ECO:0007826	IEA	GO_REF:0000118	PANTHER:PTN008593070	7176	TreeGrafter		P
UniProtKB	B0VZG2	6030993	located_in	GO:0005615	GO:0005615	extracellular space	ECO:0000256	IEA	GO_REF:0000117	ARBA:ARBA00027728	7176	UniProt		C
UniProtKB	B0W0L2	6031441	enables	GO:0008061	GO:0008061	chitin binding	ECO:0000501	IEA	GO_REF:0000120	InterPro:IPR002557|InterPro:IPR036508|UniProtKB-KW:KW-0147	7176	UniProt		F
UniProtKB	B0W2A9	6032243	enables	GO:0042302	GO:0008010	structural constituent of chitin-based larval cuticle	ECO:0007826	IEA	GO_REF:0000118	PANTHER:PTN001591552	7176	TreeGrafter		F
UniProtKB	B0W2A9	6032243	involved_in	GO:0042335	GO:0040003	chitin-based cuticle development	ECO:0007826	IEA	GO_REF:0000118	PANTHER:PTN001591552	7176	TreeGrafter		P
UniProtKB	B0W2A9	6032243	located_in	GO:0031012	GO:0062129	chitin-based extracellular matrix	ECO:0007826	IEA	GO_REF:0000118	PANTHER:PTN001591552	7176	TreeGrafter		C
UniProtKB	B0W7L1	6034377	enables	GO:0016301	GO:0016301	kinase activity	ECO:0007322	IEA	GO_REF:0000043	UniProtKB-KW:KW-0418	7176	UniProt		F
UniProtKB	B0W877	6034619	enables	GO:0042302	GO:0042302	structural constituent of cuticle	ECO:0000501	IEA	GO_REF:0000120	UniProtKB-KW:KW-0193|UniRule:UR000415155	7176	UniProt		F
UniProtKB	B0W877	6034619	located_in	GO:0005615	GO:0005615	extracellular space	ECO:0007826	IEA	GO_REF:0000118	PANTHER:PTN000260782	7176	TreeGrafter		C
UniProtKB	B0W877	6034619	located_in	GO:0031012	GO:0031012	extracellular matrix	ECO:0007826	IEA	GO_REF:0000118	PANTHER:PTN000260782	7176	TreeGrafter		C
UniProtKB	B0W884	6034627	enables	GO:0042302	GO:0042302	structural constituent of cuticle	ECO:0000501	IEA	GO_REF:0000120	UniProtKB-KW:KW-0193|UniRule:UR000415155	7176	UniProt		F
UniProtKB	B0W884	6034627	located_in	GO:0005615	GO:0005615	extracellular space	ECO:0007826	IEA	GO_REF:0000118	PANTHER:PTN000260800	7176	TreeGrafter		C
UniProtKB	B0W884	6034627	located_in	GO:0031012	GO:0031012	extracellular matrix	ECO:0007826	IEA	GO_REF:0000118	PANTHER:PTN000260800	7176	TreeGrafter		C
UniProtKB	B0W885	6034628	enables	GO:0042302	GO:0042302	structural constituent of cuticle	ECO:0000501	IEA	GO_REF:0000120	UniProtKB-KW:KW-0193|UniRule:UR000415155	7176	UniProt		F
UniProtKB	B0W885	6034628	located_in	GO:0005615	GO:0005615	extracellular space	ECO:0007826	IEA	GO_REF:0000118	PANTHER:PTN000260800	7176	TreeGrafter		C
UniProtKB	B0W885	6034628	located_in	GO:0031012	GO:0031012	extracellular matrix	ECO:0007826	IEA	GO_REF:0000118	PANTHER:PTN000260800	7176	TreeGrafter		C
UniProtKB	B0WB45	6035807	enables	GO:0042302	GO:0042302	structural constituent of cuticle	ECO:0000501	IEA	GO_REF:0000120	UniProtKB-KW:KW-0193|UniRule:UR000415155	7176	UniProt		F
UniProtKB	B0WB45	6035807	located_in	GO:0005615	GO:0005615	extracellular space	ECO:0007826	IEA	GO_REF:0000118	PANTHER:PTN000260944	7176	TreeGrafter		C
UniProtKB	B0WB45	6035807	located_in	GO:0031012	GO:0031012	extracellular matrix	ECO:0007826	IEA	GO_REF:0000118	PANTHER:PTN000260944	7176	TreeGrafter		C
UniProtKB	B0WBK9	6035987	enables	GO:0008061	GO:0008061	chitin binding	ECO:0000256	IEA	GO_REF:0000002	InterPro:IPR002557|InterPro:IPR036508	7176	InterPro		F
UniProtKB	B0WHA8	6038268	enables	GO:0016491	GO:0140575	transmembrane monodehydroascorbate reductase activity	ECO:0000256	IEA	GO_REF:0000002	InterPro:IPR045150	7176	InterPro		F
UniProtKB	B0WJE9	6039186	enables	GO:0008233	GO:0004252	serine-type endopeptidase activity	ECO:0000501	IEA	GO_REF:0000120	InterPro:IPR001254|PANTHER:PTN008611850	7176	UniProt		F
UniProtKB	B0WJE9	6039186	enables	GO:0008233	GO:0008236	serine-type peptidase activity	ECO:0007322	IEA	GO_REF:0000043	UniProtKB-KW:KW-0720	7176	UniProt		F
UniProtKB	B0WJU5	6039360	enables	GO:0042302	GO:0008010	structural constituent of chitin-based larval cuticle	ECO:0007826	IEA	GO_REF:0000118	PANTHER:PTN001591560	7176	TreeGrafter		F
UniProtKB	B0WJU5	6039360	involved_in	GO:0042335	GO:0040003	chitin-based cuticle development	ECO:0007826	IEA	GO_REF:0000118	PANTHER:PTN001591560	7176	TreeGrafter		P
UniProtKB	B0WJU5	6039360	located_in	GO:0031012	GO:0062129	chitin-based extracellular matrix	ECO:0007826	IEA	GO_REF:0000118	PANTHER:PTN001591560	7176	TreeGrafter		C
UniProtKB	B0WKV8	6039830	enables	GO:0052689	GO:0004341	gluconolactonase activity	ECO:0007826	IEA	GO_REF:0000118	PANTHER:PTN008508542	7176	TreeGrafter		F
UniProtKB	B0WKV8	6039830	enables	GO:0046872	GO:0005509	calcium ion binding	ECO:0007826	IEA	GO_REF:0000118	PANTHER:PTN008508542	7176	TreeGrafter		F
UniProtKB	B0WKV8	6039830	enables	GO:0046872	GO:0046872	metal ion binding	ECO:0007322	IEA	GO_REF:0000043	UniProtKB-KW:KW-0479	7176	UniProt		F
UniProtKB	B0WKV8	6039830	involved_in	GO:0006766	GO:0019853	L-ascorbic acid biosynthetic process	ECO:0007826	IEA	GO_REF:0000118	PANTHER:PTN008508542	7176	TreeGrafter		P
UniProtKB	B0WKV8	6039830	involved_in	GO:0005975	GO:0019853	L-ascorbic acid biosynthetic process	ECO:0007826	IEA	GO_REF:0000118	PANTHER:PTN008508542	7176	TreeGrafter		P
UniProtKB	B0WLI5	6040110	enables	GO:0003677	GO:0000978	RNA polymerase II cis-regulatory region sequence-specific DNA binding	ECO:0007826	IEA	GO_REF:0000118	PANTHER:PTN001182644	7176	TreeGrafter		F
UniProtKB	B0WLI5	6040110	enables	GO:0003677	GO:0003677	DNA binding	ECO:0007322	IEA	GO_REF:0000043	UniProtKB-KW:KW-0238	7176	UniProt		F
UniProtKB	B0WLI5	6040110	enables	GO:0035556	GO:0004879	nuclear receptor activity	ECO:0000256	IEA	GO_REF:0000002	InterPro:IPR016355	7176	InterPro		F
UniProtKB	B0WLI5	6040110	enables	GO:0005694	GO:0004879	nuclear receptor activity	ECO:0000256	IEA	GO_REF:0000002	InterPro:IPR016355	7176	InterPro		F
UniProtKB	B0WLI5	6040110	enables	GO:0038023	GO:0004879	nuclear receptor activity	ECO:0000256	IEA	GO_REF:0000002	InterPro:IPR016355	7176	InterPro		F
UniProtKB	B0WLI5	6040110	enables	GO:0003700	GO:0004879	nuclear receptor activity	ECO:0000256	IEA	GO_REF:0000002	InterPro:IPR016355	7176	InterPro		F
UniProtKB	B0WLI5	6040110	enables	GO:0046872	GO:0008270	zinc ion binding	ECO:0000501	IEA	GO_REF:0000120	InterPro:IPR001628|InterPro:IPR013088|UniProtKB-KW:KW-0863	7176	UniProt		F
UniProtKB	B0WLI5	6040110	enables	GO:0003677	GO:0043565	sequence-specific DNA binding	ECO:0000256	IEA	GO_REF:0000002	InterPro:IPR001628	7176	InterPro		F
UniProtKB	B0WLI5	6040110	involved_in	GO:0006355	GO:0006355	regulation of DNA-templated transcription	ECO:0000256	IEA	GO_REF:0000002	InterPro:IPR001628|InterPro:IPR013088	7176	InterPro		P
UniProtKB	B0WLI5	6040110	involved_in	GO:0006355	GO:0006357	regulation of transcription by RNA polymerase II	ECO:0007826	IEA	GO_REF:0000118	PANTHER:PTN001182644	7176	TreeGrafter		P
UniProtKB	B0WLI5	6040110	involved_in	GO:0042221	GO:0009755	hormone-mediated signaling pathway	ECO:0007826	IEA	GO_REF:0000118	PANTHER:PTN001182644	7176	TreeGrafter		P
UniProtKB	B0WLI5	6040110	involved_in	GO:0035556	GO:0030522	intracellular receptor signaling pathway	ECO:0000366	IEA	GO_REF:0000108	GO:0004879	7176	GOC		P
UniProtKB	B0WLI5	6040110	located_in	GO:0005634	GO:0005634	nucleus	ECO:0000501	IEA	GO_REF:0000120	UniProtKB-KW:KW-0539|UniProtKB-SubCell:SL-0191	7176	UniProt		C
UniProtKB	B0WLI5	6040110	part_of	GO:0005634	GO:0090575	RNA polymerase II transcription regulator complex	ECO:0007826	IEA	GO_REF:0000118	PANTHER:PTN001182644	7176	TreeGrafter		C
UniProtKB	B0WPU0	6041468	enables	GO:0042302	GO:0008010	structural constituent of chitin-based larval cuticle	ECO:0007826	IEA	GO_REF:0000118	PANTHER:PTN000043525	7176	TreeGrafter		F
UniProtKB	B0WPU0	6041468	enables	GO:0042302	GO:0042302	structural constituent of cuticle	ECO:0000501	IEA	GO_REF:0000120	UniProtKB-KW:KW-0193|UniRule:UR000415155	7176	UniProt		F
UniProtKB	B0WPU0	6041468	located_in	GO:0031012	GO:0062129	chitin-based extracellular matrix	ECO:0007826	IEA	GO_REF:0000118	PANTHER:PTN000043525	7176	TreeGrafter		C
UniProtKB	B0WQ59	6041605	enables	GO:0003723	GO:0003723	RNA binding	ECO:0000256	IEA	GO_REF:0000002	InterPro:IPR039136	7176	InterPro		F
UniProtKB	B0WQ59	6041605	involved_in	GO:0065003	GO:0000492	box C/D snoRNP assembly	ECO:0007826	IEA	GO_REF:0000118	PANTHER:PTN001410418	7176	TreeGrafter		P
UniProtKB	B0WQ59	6041605	located_in	GO:0005634	GO:0005634	nucleus	ECO:0007826	IEA	GO_REF:0000118	PANTHER:PTN001410418	7176	TreeGrafter		C
UniProtKB	B0WR53	6042023	enables	GO:0008233	GO:0004222	metalloendopeptidase activity	ECO:0000501	IEA	GO_REF:0000120	InterPro:IPR001506|InterPro:IPR034035|PANTHER:PTN001604726|UniRule:UR000120488|UniRule:UR000919020	7176	UniProt		F
UniProtKB	B0WR53	6042023	enables	GO:0008233	GO:0008237	metallopeptidase activity	ECO:0007322	IEA	GO_REF:0000043	UniProtKB-KW:KW-0482	7176	UniProt		F
UniProtKB	B0WR53	6042023	enables	GO:0046872	GO:0008270	zinc ion binding	ECO:0000501	IEA	GO_REF:0000120	InterPro:IPR006026|UniRule:UR000919020	7176	UniProt		F
UniProtKB	B0WR53	6042023	enables	GO:0046872	GO:0046872	metal ion binding	ECO:0007322	IEA	GO_REF:0000043	UniProtKB-KW:KW-0479	7176	UniProt		F
UniProtKB	B0WUY6	6043569	enables	GO:0008233	GO:0004252	serine-type endopeptidase activity	ECO:0000256	IEA	GO_REF:0000002	InterPro:IPR001254|InterPro:IPR018114	7176	InterPro		F
UniProtKB	B0WUY6	6043569	enables	GO:0008233	GO:0008236	serine-type peptidase activity	ECO:0007322	IEA	GO_REF:0000043	UniProtKB-KW:KW-0720	7176	UniProt		F
UniProtKB	B0WYA6	6044949	involved_in	GO:0006869	GO:0032367	intracellular cholesterol transport	ECO:0000256	IEA	GO_REF:0000002	InterPro:IPR033916	7176	InterPro		P
UniProtKB	B0X0D5	CpipJ_CPIJ012896	located_in	GO:0005615	GO:0005615	extracellular space	ECO:0007826	IEA	GO_REF:0000118	PANTHER:PTN001317665	7176	TreeGrafter		C
UniProtKB	B0X0D5	CpipJ_CPIJ012896	located_in	GO:0031012	GO:0031012	extracellular matrix	ECO:0007826	IEA	GO_REF:0000118	PANTHER:PTN001317665	7176	TreeGrafter		C
UniProtKB	B0X2D5	6046637	enables	GO:0016829	GO:0004058	aromatic-L-amino-acid decarboxylase activity	ECO:0007826	IEA	GO_REF:0000118	PANTHER:PTN008532241	7176	TreeGrafter		F
UniProtKB	B0X2D5	6046637	enables	GO:0016829	GO:0016829	lyase activity	ECO:0007322	IEA	GO_REF:0000043	UniProtKB-KW:KW-0456	7176	UniProt		F
UniProtKB	B0X2D5	6046637	enables	GO:0016829	GO:0016831	carboxy-lyase activity	ECO:0000256	IEA	GO_REF:0000002	InterPro:IPR010977|InterPro:IPR021115	7176	InterPro		F
UniProtKB	B0X2D5	6046637	involved_in	GO:0006520	GO:0006520	amino acid metabolic process	ECO:0000256	IEA	GO_REF:0000002	InterPro:IPR010977	7176	InterPro		P
UniProtKB	B0X2J3	6046704	enables	GO:0042302	GO:0042302	structural constituent of cuticle	ECO:0000501	IEA	GO_REF:0000120	UniProtKB-KW:KW-0193|UniRule:UR000415155	7176	UniProt		F
UniProtKB	B0X2J3	6046704	located_in	GO:0005615	GO:0005615	extracellular space	ECO:0007826	IEA	GO_REF:0000118	PANTHER:PTN001744682	7176	TreeGrafter		C
UniProtKB	B0X2J3	6046704	located_in	GO:0031012	GO:0031012	extracellular matrix	ECO:0007826	IEA	GO_REF:0000118	PANTHER:PTN001744682	7176	TreeGrafter		C
UniProtKB	B0X2J4	6046705	enables	GO:0042302	GO:0042302	structural constituent of cuticle	ECO:0000501	IEA	GO_REF:0000120	UniProtKB-KW:KW-0193|UniRule:UR000415155	7176	UniProt		F
UniProtKB	B0X2J4	6046705	located_in	GO:0005615	GO:0005615	extracellular space	ECO:0007826	IEA	GO_REF:0000118	PANTHER:PTN001744682	7176	TreeGrafter		C
UniProtKB	B0X2J4	6046705	located_in	GO:0031012	GO:0031012	extracellular matrix	ECO:0007826	IEA	GO_REF:0000118	PANTHER:PTN001744682	7176	TreeGrafter		C
UniProtKB	B0X2K0	6046712	enables	GO:0042302	GO:0042302	structural constituent of cuticle	ECO:0000501	IEA	GO_REF:0000120	UniProtKB-KW:KW-0193|UniRule:UR000415155	7176	UniProt		F
UniProtKB	B0X2K0	6046712	located_in	GO:0005615	GO:0005615	extracellular space	ECO:0007826	IEA	GO_REF:0000118	PANTHER:PTN000260866	7176	TreeGrafter		C
UniProtKB	B0X2K0	6046712	located_in	GO:0031012	GO:0031012	extracellular matrix	ECO:0007826	IEA	GO_REF:0000118	PANTHER:PTN000260866	7176	TreeGrafter		C
UniProtKB	B0X2K2	6046715	enables	GO:0042302	GO:0042302	structural constituent of cuticle	ECO:0000501	IEA	GO_REF:0000120	UniProtKB-KW:KW-0193|UniRule:UR000415155	7176	UniProt		F
UniProtKB	B0X2K2	6046715	located_in	GO:0005615	GO:0005615	extracellular space	ECO:0007826	IEA	GO_REF:0000118	PANTHER:PTN000260866	7176	TreeGrafter		C
UniProtKB	B0X2K2	6046715	located_in	GO:0031012	GO:0031012	extracellular matrix	ECO:0007826	IEA	GO_REF:0000118	PANTHER:PTN000260866	7176	TreeGrafter		C
UniProtKB	B0X2L3	6046726	enables	GO:0042302	GO:0042302	structural constituent of cuticle	ECO:0000501	IEA	GO_REF:0000120	UniProtKB-KW:KW-0193|UniRule:UR000415155	7176	UniProt		F
UniProtKB	B0X2L3	6046726	located_in	GO:0005615	GO:0005615	extracellular space	ECO:0007826	IEA	GO_REF:0000118	PANTHER:PTN008535023	7176	TreeGrafter		C
UniProtKB	B0X2L3	6046726	located_in	GO:0031012	GO:0031012	extracellular matrix	ECO:0007826	IEA	GO_REF:0000118	PANTHER:PTN008535023	7176	TreeGrafter		C
UniProtKB	B0X4M1	6047552	enables	GO:0008061	GO:0008061	chitin binding	ECO:0000256	IEA	GO_REF:0000002	InterPro:IPR002557|InterPro:IPR036508	7176	InterPro		F
UniProtKB	B0X5K3	6047940	enables	GO:0042302	GO:0042302	structural constituent of cuticle	ECO:0000501	IEA	GO_REF:0000120	UniProtKB-KW:KW-0193|UniRule:UR000415155	7176	UniProt		F
UniProtKB	B0X5K3	6047940	located_in	GO:0005615	GO:0005615	extracellular space	ECO:0007826	IEA	GO_REF:0000118	PANTHER:PTN008535018	7176	TreeGrafter		C
UniProtKB	B0X5K3	6047940	located_in	GO:0031012	GO:0031012	extracellular matrix	ECO:0007826	IEA	GO_REF:0000118	PANTHER:PTN008535018	7176	TreeGrafter		C
UniProtKB	B0X7N6	6048791	enables	GO:0006629	GO:0004467	long-chain fatty acid-CoA ligase activity	ECO:0007826	IEA	GO_REF:0000118	PANTHER:PTN001945002	7176	TreeGrafter		F
UniProtKB	B0X7N6	6048791	enables	GO:0140657	GO:0004467	long-chain fatty acid-CoA ligase activity	ECO:0007826	IEA	GO_REF:0000118	PANTHER:PTN001945002	7176	TreeGrafter		F
UniProtKB	B0X7N6	6048791	enables	GO:0016874	GO:0004467	long-chain fatty acid-CoA ligase activity	ECO:0007826	IEA	GO_REF:0000118	PANTHER:PTN001945002	7176	TreeGrafter		F
UniProtKB	B0X7N6	6048791	enables	GO:0016874	GO:0016874	ligase activity	ECO:0007322	IEA	GO_REF:0000043	UniProtKB-KW:KW-0436	7176	UniProt		F
UniProtKB	B0X7N6	6048791	involved_in	GO:0006629	GO:0001676	long-chain fatty acid metabolic process	ECO:0007826	IEA	GO_REF:0000118	PANTHER:PTN001945002	7176	TreeGrafter		P
UniProtKB	B0X7N6	6048791	involved_in	GO:0055086	GO:0046949	fatty-acyl-CoA biosynthetic process	ECO:0007826	IEA	GO_REF:0000118	PANTHER:PTN001945002	7176	TreeGrafter		P
UniProtKB	B0X7N6	6048791	involved_in	GO:0006790	GO:0046949	fatty-acyl-CoA biosynthetic process	ECO:0007826	IEA	GO_REF:0000118	PANTHER:PTN001945002	7176	TreeGrafter		P
UniProtKB	B0X7N6	6048791	involved_in	GO:0006629	GO:0046949	fatty-acyl-CoA biosynthetic process	ECO:0007826	IEA	GO_REF:0000118	PANTHER:PTN001945002	7176	TreeGrafter		P
UniProtKB	B0X7N6	6048791	located_in	GO:0005777	GO:0005777	peroxisome	ECO:0000501	IEA	GO_REF:0000120	UniProtKB-KW:KW-0576|UniProtKB-SubCell:SL-0204	7176	UniProt		C
UniProtKB	B0XA22	6049787	enables	GO:0042302	GO:0008010	structural constituent of chitin-based larval cuticle	ECO:0007826	IEA	GO_REF:0000118	PANTHER:PTN000741727	7176	TreeGrafter		F
UniProtKB	B0XA22	6049787	enables	GO:0042302	GO:0042302	structural constituent of cuticle	ECO:0000501	IEA	GO_REF:0000120	UniProtKB-KW:KW-0193|UniRule:UR000415155	7176	UniProt		F
UniProtKB	B0XA22	6049787	located_in	GO:0031012	GO:0062129	chitin-based extracellular matrix	ECO:0007826	IEA	GO_REF:0000118	PANTHER:PTN000741727	7176	TreeGrafter		C
UniProtKB	B0XA33	6049799	enables	GO:0042302	GO:0008010	structural constituent of chitin-based larval cuticle	ECO:0007826	IEA	GO_REF:0000118	PANTHER:PTN002571640	7176	TreeGrafter		F
UniProtKB	B0XA33	6049799	enables	GO:0042302	GO:0042302	structural constituent of cuticle	ECO:0000501	IEA	GO_REF:0000120	UniProtKB-KW:KW-0193|UniRule:UR000415155	7176	UniProt		F
UniProtKB	B0XA33	6049799	located_in	GO:0031012	GO:0062129	chitin-based extracellular matrix	ECO:0007826	IEA	GO_REF:0000118	PANTHER:PTN002571640	7176	TreeGrafter		C
UniProtKB	B0XCA6	6050716	enables	GO:0016491	GO:0004497	monooxygenase activity	ECO:0000501	IEA	GO_REF:0000120	InterPro:IPR001128|InterPro:IPR002402|InterPro:IPR036396|UniProtKB-KW:KW-0503	7176	UniProt		F
UniProtKB	B0XCA6	6050716	enables	GO:0046872	GO:0005506	iron ion binding	ECO:0000256	IEA	GO_REF:0000002	InterPro:IPR001128|InterPro:IPR002402|InterPro:IPR017972|InterPro:IPR036396	7176	InterPro		F
UniProtKB	B0XCA6	6050716	enables	GO:0016491	GO:0016705	oxidoreductase activity, acting on paired donors, with incorporation or reduction of molecular oxygen	ECO:0000256	IEA	GO_REF:0000002	InterPro:IPR001128|InterPro:IPR002402|InterPro:IPR017972|InterPro:IPR036396	7176	InterPro		F
UniProtKB	B0XCA6	6050716	enables	GO:0046872	GO:0046872	metal ion binding	ECO:0007322	IEA	GO_REF:0000043	UniProtKB-KW:KW-0479	7176	UniProt		F
UniProtKB	B0XCA6	6050716	located_in	GO:0005783	GO:0005783	endoplasmic reticulum	ECO:0007322	IEA	GO_REF:0000043	UniProtKB-KW:KW-0256	7176	UniProt		C
UniProtKB	B0XCA6	6050716	located_in	GO:0005783	GO:0005789	endoplasmic reticulum membrane	ECO:0007322	IEA	GO_REF:0000044	UniProtKB-SubCell:SL-0097	7176	UniProt		C
UniProtKB	B0XDX2	6051397	enables	GO:0042302	GO:0008010	structural constituent of chitin-based larval cuticle	ECO:0007826	IEA	GO_REF:0000118	PANTHER:PTN002470494	7176	TreeGrafter		F
UniProtKB	B0XDX2	6051397	enables	GO:0042302	GO:0042302	structural constituent of cuticle	ECO:0000501	IEA	GO_REF:0000120	UniProtKB-KW:KW-0193|UniRule:UR000415155	7176	UniProt		F
UniProtKB	B0XDX2	6051397	located_in	GO:0031012	GO:0062129	chitin-based extracellular matrix	ECO:0007826	IEA	GO_REF:0000118	PANTHER:PTN002470494	7176	TreeGrafter		C
UniProtKB	Q7PWE5	AgaP_AGAP008994	enables	GO:0008233	GO:0004252	serine-type endopeptidase activity	ECO:0000256	IEA	GO_REF:0000002	InterPro:IPR001254|InterPro:IPR018114	7165	InterPro		F
UniProtKB	Q7PWE5	AgaP_AGAP008994	enables	GO:0008233	GO:0008236	serine-type peptidase activity	ECO:0007322	IEA	GO_REF:0000043	UniProtKB-KW:KW-0720	7165	UniProt		F
UniProtKB	Q9NCL9	AO1	enables	GO:0046872	GO:0005506	iron ion binding	ECO:0000256	IEA	GO_REF:0000002	InterPro:IPR016208	7176	InterPro		F
UniProtKB	Q9NCL9	AO1	enables	GO:0016491	GO:0016491	oxidoreductase activity	ECO:0000501	IEA	GO_REF:0000120	InterPro:IPR002346|InterPro:IPR002888|InterPro:IPR008274|InterPro:IPR016208|InterPro:IPR037165|UniProtKB-KW:KW-0560|PANTHER:PTN000225765	7176	UniProt		F
UniProtKB	Q9NCL9	AO1	enables	GO:0046872	GO:0046872	metal ion binding	ECO:0007322	IEA	GO_REF:0000043	UniProtKB-KW:KW-0479	7176	UniProt		F
UniProtKB	Q9NCL9	AO1	located_in	GO:0005777	GO:0005777	peroxisome	ECO:0000501	IEA	GO_REF:0000120	UniProtKB-KW:KW-0576|UniProtKB-SubCell:SL-0204	7176	UniProt		C

## Sheet: QuickGO-annotations-DOWN
GENE PRODUCT DB	GENE PRODUCT ID	SYMBOL	QUALIFIER	GO TERM	SLIMMED FROM	GO NAME	ECO ID	GO EVIDENCE CODE	REFERENCE	WITH/FROM	TAXON ID	ASSIGNED BY	ANNOTATION EXTENSION	GO ASPECT
UniProtKB	A0A182GF96	109401543	located_in	GO:0005856	GO:0005856	cytoskeleton	ECO:0007322	IEA	GO_REF:0000043	UniProtKB-KW:KW-0206	7160	UniProt		C
UniProtKB	A0A8D8B6N7	A0A8D8B6N7	enables	GO:0016491	GO:0004497	monooxygenase activity	ECO:0000501	IEA	GO_REF:0000120	InterPro:IPR001128|InterPro:IPR036396|UniProtKB-KW:KW-0503	7175	UniProt		F
UniProtKB	A0A8D8B6N7	A0A8D8B6N7	enables	GO:0046872	GO:0005506	iron ion binding	ECO:0000256	IEA	GO_REF:0000002	InterPro:IPR001128|InterPro:IPR036396	7175	InterPro		F
UniProtKB	A0A8D8B6N7	A0A8D8B6N7	enables	GO:0016491	GO:0016705	oxidoreductase activity, acting on paired donors, with incorporation or reduction of molecular oxygen	ECO:0000256	IEA	GO_REF:0000002	InterPro:IPR001128|InterPro:IPR036396	7175	InterPro		F
UniProtKB	A0A8D8DVA6	A0A8D8DVA6	enables	GO:0003677	GO:0000978	RNA polymerase II cis-regulatory region sequence-specific DNA binding	ECO:0007826	IEA	GO_REF:0000118	PANTHER:PTN007799455	7175	TreeGrafter		F
UniProtKB	A0A8D8DVA6	A0A8D8DVA6	enables	GO:0005694	GO:0001228	DNA-binding transcription activator activity, RNA polymerase II-specific	ECO:0007826	IEA	GO_REF:0000118	PANTHER:PTN007799455	7175	TreeGrafter		F
UniProtKB	A0A8D8DVA6	A0A8D8DVA6	enables	GO:0003700	GO:0001228	DNA-binding transcription activator activity, RNA polymerase II-specific	ECO:0007826	IEA	GO_REF:0000118	PANTHER:PTN007799455	7175	TreeGrafter		F
UniProtKB	A0A8D8DVA6	A0A8D8DVA6	enables	GO:0003677	GO:0003677	DNA binding	ECO:0000501	IEA	GO_REF:0000120	UniProtKB-KW:KW-0238|UniRule:UR000415608	7175	UniProt		F
UniProtKB	A0A8D8DVA6	A0A8D8DVA6	enables	GO:0046872	GO:0008270	zinc ion binding	ECO:0007322	IEA	GO_REF:0000043	UniProtKB-KW:KW-0863	7175	UniProt		F
UniProtKB	A0A8D8DVA6	A0A8D8DVA6	involved_in	GO:0006355	GO:0006357	regulation of transcription by RNA polymerase II	ECO:0007826	IEA	GO_REF:0000118	PANTHER:PTN007799455	7175	TreeGrafter		P
UniProtKB	A0A8D8DVA6	A0A8D8DVA6	involved_in	GO:0006355	GO:0045944	positive regulation of transcription by RNA polymerase II	ECO:0000366	IEA	GO_REF:0000108	GO:0001228	7175	GOC		P
UniProtKB	A0A8D8DVA6	A0A8D8DVA6	located_in	GO:0005634	GO:0005634	nucleus	ECO:0000501	IEA	GO_REF:0000120	UniProtKB-KW:KW-0539|UniProtKB-SubCell:SL-0191|PANTHER:PTN007799455	7175	UniProt		C
UniProtKB	A0A8D8FH73	A0A8D8FH73	enables	GO:0046872	GO:0008270	zinc ion binding	ECO:0000256	IEA	GO_REF:0000002	InterPro:IPR006619	7175	InterPro		F
UniProtKB	A0A8D8FH73	A0A8D8FH73	enables	GO:0016810	GO:0008745	N-acetylmuramoyl-L-alanine amidase activity	ECO:0000256	IEA	GO_REF:0000002	InterPro:IPR002502|InterPro:IPR006619|InterPro:IPR036505	7175	InterPro		F
UniProtKB	A0A8D8FH73	A0A8D8FH73	involved_in	GO:0009605	GO:0045087	innate immune response	ECO:0000501	IEA	GO_REF:0000120	InterPro:IPR017331|UniProtKB-KW:KW-0399	7175	UniProt		P
UniProtKB	A0A8D8FH73	A0A8D8FH73	involved_in	GO:0006955	GO:0045087	innate immune response	ECO:0000501	IEA	GO_REF:0000120	InterPro:IPR017331|UniProtKB-KW:KW-0399	7175	UniProt		P
UniProtKB	A0A8D8FH73	A0A8D8FH73	involved_in	GO:0006950	GO:0045087	innate immune response	ECO:0000501	IEA	GO_REF:0000120	InterPro:IPR017331|UniProtKB-KW:KW-0399	7175	UniProt		P
UniProtKB	A0A8D8GL80	A0A8D8GL80	enables	GO:0006811	GO:0005262	calcium channel activity	ECO:0007826	IEA	GO_REF:0000118	PANTHER:PTN000091085	7175	TreeGrafter		F
UniProtKB	A0A8D8GL80	A0A8D8GL80	enables	GO:0022857	GO:0005262	calcium channel activity	ECO:0007826	IEA	GO_REF:0000118	PANTHER:PTN000091085	7175	TreeGrafter		F
UniProtKB	A0A8D8GL80	A0A8D8GL80	enables	GO:0006811	GO:0008273	calcium, potassium:sodium antiporter activity	ECO:0007826	IEA	GO_REF:0000118	PANTHER:PTN000091085	7175	TreeGrafter		F
UniProtKB	A0A8D8GL80	A0A8D8GL80	enables	GO:0022857	GO:0008273	calcium, potassium:sodium antiporter activity	ECO:0007826	IEA	GO_REF:0000118	PANTHER:PTN000091085	7175	TreeGrafter		F
UniProtKB	A0A8D8GL80	A0A8D8GL80	enables	GO:0022857	GO:0015297	antiporter activity	ECO:0007322	IEA	GO_REF:0000043	UniProtKB-KW:KW-0050	7175	UniProt		F
UniProtKB	A0A8D8GL80	A0A8D8GL80	involved_in	GO:0006811	GO:0006816	calcium ion transport	ECO:0007322	IEA	GO_REF:0000043	UniProtKB-KW:KW-0109	7175	UniProt		P
UniProtKB	A0A8D8GL80	A0A8D8GL80	involved_in	GO:0048878	GO:0006874	intracellular calcium ion homeostasis	ECO:0007826	IEA	GO_REF:0000118	PANTHER:PTN000091085	7175	TreeGrafter		P
UniProtKB	A0A8D8GL80	A0A8D8GL80	involved_in	GO:0055085	GO:0035725	sodium ion transmembrane transport	ECO:0000366	IEA	GO_REF:0000108	GO:0008273	7175	GOC		P
UniProtKB	A0A8D8GL80	A0A8D8GL80	involved_in	GO:0006811	GO:0035725	sodium ion transmembrane transport	ECO:0000366	IEA	GO_REF:0000108	GO:0008273	7175	GOC		P
UniProtKB	A0A8D8GL80	A0A8D8GL80	involved_in	GO:0055085	GO:0055085	transmembrane transport	ECO:0000256	IEA	GO_REF:0000002	InterPro:IPR004837	7175	InterPro		P
UniProtKB	A0A8D8GL80	A0A8D8GL80	involved_in	GO:0055085	GO:0070588	calcium ion transmembrane transport	ECO:0007826	IEA	GO_REF:0000118	PANTHER:PTN000091085	7175	TreeGrafter		P
UniProtKB	A0A8D8GL80	A0A8D8GL80	involved_in	GO:0006811	GO:0070588	calcium ion transmembrane transport	ECO:0007826	IEA	GO_REF:0000118	PANTHER:PTN000091085	7175	TreeGrafter		P
UniProtKB	A0A8D8GL80	A0A8D8GL80	involved_in	GO:0055085	GO:0071805	potassium ion transmembrane transport	ECO:0000366	IEA	GO_REF:0000108	GO:0008273	7175	GOC		P
UniProtKB	A0A8D8GL80	A0A8D8GL80	involved_in	GO:0006811	GO:0071805	potassium ion transmembrane transport	ECO:0000366	IEA	GO_REF:0000108	GO:0008273	7175	GOC		P
UniProtKB	A0A8D8GL80	A0A8D8GL80	located_in	GO:0005886	GO:0005886	plasma membrane	ECO:0007826	IEA	GO_REF:0000118	PANTHER:PTN000091085	7175	TreeGrafter		C
UniProtKB	A0A8D8IDI1	A0A8D8IDI1	enables	GO:0016491	GO:0003939	L-iditol 2-dehydrogenase (NAD+) activity	ECO:0007826	IEA	GO_REF:0000118	PANTHER:PTN000190764	7175	TreeGrafter		F
UniProtKB	A0A8D8IDI1	A0A8D8IDI1	enables	GO:0046872	GO:0008270	zinc ion binding	ECO:0000256	IEA	GO_REF:0000002	InterPro:IPR002328	7175	InterPro		F
UniProtKB	A0A8D8IDI1	A0A8D8IDI1	enables	GO:0016491	GO:0016491	oxidoreductase activity	ECO:0007322	IEA	GO_REF:0000043	UniProtKB-KW:KW-0560	7175	UniProt		F
UniProtKB	A0A8D8IDI1	A0A8D8IDI1	enables	GO:0016491	GO:0016616	oxidoreductase activity, acting on the CH-OH group of donors, NAD or NADP as acceptor	ECO:0000256	IEA	GO_REF:0000002	InterPro:IPR045306	7175	InterPro		F
UniProtKB	A0A8D8IDI1	A0A8D8IDI1	enables	GO:0046872	GO:0046872	metal ion binding	ECO:0007322	IEA	GO_REF:0000043	UniProtKB-KW:KW-0479	7175	UniProt		F
UniProtKB	A0A8D8IDI1	A0A8D8IDI1	involved_in	GO:0006066	GO:0006062	sorbitol catabolic process	ECO:0007826	IEA	GO_REF:0000118	PANTHER:PTN000190764	7175	TreeGrafter		P
UniProtKB	A0A8D8IDI1	A0A8D8IDI1	involved_in	GO:0005975	GO:0006062	sorbitol catabolic process	ECO:0007826	IEA	GO_REF:0000118	PANTHER:PTN000190764	7175	TreeGrafter		P
UniProtKB	A0A8D8K5Y5	A0A8D8K5Y5	enables	GO:0008233	GO:0004197	cysteine-type endopeptidase activity	ECO:0000256	IEA	GO_REF:0000002	InterPro:IPR012599	7175	InterPro		F
UniProtKB	A0A8D8K5Y5	A0A8D8K5Y5	enables	GO:0008233	GO:0008234	cysteine-type peptidase activity	ECO:0007322	IEA	GO_REF:0000043	UniProtKB-KW:KW-0788	7175	UniProt		F
UniProtKB	A0A8D8NCY3	A0A8D8NCY3	enables	GO:0016491	GO:0004497	monooxygenase activity	ECO:0000501	IEA	GO_REF:0000120	InterPro:IPR001128|InterPro:IPR002403|InterPro:IPR036396|UniProtKB-KW:KW-0503	7175	UniProt		F
UniProtKB	A0A8D8NCY3	A0A8D8NCY3	enables	GO:0046872	GO:0005506	iron ion binding	ECO:0000256	IEA	GO_REF:0000002	InterPro:IPR001128|InterPro:IPR002403|InterPro:IPR017972|InterPro:IPR036396	7175	InterPro		F
UniProtKB	A0A8D8NCY3	A0A8D8NCY3	enables	GO:0016491	GO:0016705	oxidoreductase activity, acting on paired donors, with incorporation or reduction of molecular oxygen	ECO:0000256	IEA	GO_REF:0000002	InterPro:IPR001128|InterPro:IPR002403|InterPro:IPR017972|InterPro:IPR036396	7175	InterPro		F
UniProtKB	A0A8D8NCY3	A0A8D8NCY3	enables	GO:0046872	GO:0046872	metal ion binding	ECO:0007322	IEA	GO_REF:0000043	UniProtKB-KW:KW-0479	7175	UniProt		F
UniProtKB	A0A8D8NCY3	A0A8D8NCY3	located_in	GO:0005783	GO:0005789	endoplasmic reticulum membrane	ECO:0007322	IEA	GO_REF:0000044	UniProtKB-SubCell:SL-0097	7175	UniProt		C
UniProtKB	A0A8D8NFB4	A0A8D8NFB4	enables	GO:0006811	GO:0005262	calcium channel activity	ECO:0007826	IEA	GO_REF:0000118	PANTHER:PTN000091085	7175	TreeGrafter		F
UniProtKB	A0A8D8NFB4	A0A8D8NFB4	enables	GO:0022857	GO:0005262	calcium channel activity	ECO:0007826	IEA	GO_REF:0000118	PANTHER:PTN000091085	7175	TreeGrafter		F
UniProtKB	A0A8D8NFB4	A0A8D8NFB4	enables	GO:0006811	GO:0008273	calcium, potassium:sodium antiporter activity	ECO:0007826	IEA	GO_REF:0000118	PANTHER:PTN000091085	7175	TreeGrafter		F
UniProtKB	A0A8D8NFB4	A0A8D8NFB4	enables	GO:0022857	GO:0008273	calcium, potassium:sodium antiporter activity	ECO:0007826	IEA	GO_REF:0000118	PANTHER:PTN000091085	7175	TreeGrafter		F
UniProtKB	A0A8D8NFB4	A0A8D8NFB4	enables	GO:0022857	GO:0015297	antiporter activity	ECO:0007322	IEA	GO_REF:0000043	UniProtKB-KW:KW-0050	7175	UniProt		F
UniProtKB	A0A8D8NFB4	A0A8D8NFB4	involved_in	GO:0006811	GO:0006816	calcium ion transport	ECO:0007322	IEA	GO_REF:0000043	UniProtKB-KW:KW-0109	7175	UniProt		P
UniProtKB	A0A8D8NFB4	A0A8D8NFB4	involved_in	GO:0048878	GO:0006874	intracellular calcium ion homeostasis	ECO:0007826	IEA	GO_REF:0000118	PANTHER:PTN000091085	7175	TreeGrafter		P
UniProtKB	A0A8D8NFB4	A0A8D8NFB4	involved_in	GO:0055085	GO:0035725	sodium ion transmembrane transport	ECO:0000366	IEA	GO_REF:0000108	GO:0008273	7175	GOC		P
UniProtKB	A0A8D8NFB4	A0A8D8NFB4	involved_in	GO:0006811	GO:0035725	sodium ion transmembrane transport	ECO:0000366	IEA	GO_REF:0000108	GO:0008273	7175	GOC		P
UniProtKB	A0A8D8NFB4	A0A8D8NFB4	involved_in	GO:0055085	GO:0055085	transmembrane transport	ECO:0000256	IEA	GO_REF:0000002	InterPro:IPR004837	7175	InterPro		P
UniProtKB	A0A8D8NFB4	A0A8D8NFB4	involved_in	GO:0055085	GO:0070588	calcium ion transmembrane transport	ECO:0007826	IEA	GO_REF:0000118	PANTHER:PTN000091085	7175	TreeGrafter		P
UniProtKB	A0A8D8NFB4	A0A8D8NFB4	involved_in	GO:0006811	GO:0070588	calcium ion transmembrane transport	ECO:0007826	IEA	GO_REF:0000118	PANTHER:PTN000091085	7175	TreeGrafter		P
UniProtKB	A0A8D8NFB4	A0A8D8NFB4	involved_in	GO:0055085	GO:0071805	potassium ion transmembrane transport	ECO:0000366	IEA	GO_REF:0000108	GO:0008273	7175	GOC		P
UniProtKB	A0A8D8NFB4	A0A8D8NFB4	involved_in	GO:0006811	GO:0071805	potassium ion transmembrane transport	ECO:0000366	IEA	GO_REF:0000108	GO:0008273	7175	GOC		P
UniProtKB	A0A8D8NFB4	A0A8D8NFB4	located_in	GO:0005886	GO:0005886	plasma membrane	ECO:0007826	IEA	GO_REF:0000118	PANTHER:PTN000091085	7175	TreeGrafter		C
UniProtKB	B0W3X2	6032881	enables	GO:0008233	GO:0004252	serine-type endopeptidase activity	ECO:0000256	IEA	GO_REF:0000002	InterPro:IPR001254	7176	InterPro		F
UniProtKB	B0W6G7	6033912	enables	GO:0016787	GO:0016787	hydrolase activity	ECO:0007322	IEA	GO_REF:0000043	UniProtKB-KW:KW-0378	7176	UniProt		F
UniProtKB	B0W6G7	6033912	enables	GO:0016787	GO:0016788	hydrolase activity, acting on ester bonds	ECO:0000256	IEA	GO_REF:0000002	InterPro:IPR025483	7176	InterPro		F
UniProtKB	B0W6G7	6033912	involved_in	GO:0006629	GO:0016042	lipid catabolic process	ECO:0007322	IEA	GO_REF:0000043	UniProtKB-KW:KW-0442	7176	UniProt		P
UniProtKB	B0W776	6034207	enables	GO:0008233	GO:0004222	metalloendopeptidase activity	ECO:0000501	IEA	GO_REF:0000120	InterPro:IPR001506|InterPro:IPR034035|PANTHER:PTN008494270|UniRule:UR000120488|UniRule:UR000919020	7176	UniProt		F
UniProtKB	B0W776	6034207	enables	GO:0008233	GO:0008237	metallopeptidase activity	ECO:0007322	IEA	GO_REF:0000043	UniProtKB-KW:KW-0482	7176	UniProt		F
UniProtKB	B0W776	6034207	enables	GO:0046872	GO:0008270	zinc ion binding	ECO:0000501	IEA	GO_REF:0000120	InterPro:IPR006026|UniRule:UR000919020	7176	UniProt		F
UniProtKB	B0W776	6034207	enables	GO:0046872	GO:0046872	metal ion binding	ECO:0007322	IEA	GO_REF:0000043	UniProtKB-KW:KW-0479	7176	UniProt		F
UniProtKB	B0W7Y7	6034520	enables	GO:0016491	GO:0004497	monooxygenase activity	ECO:0000501	IEA	GO_REF:0000120	InterPro:IPR001128|InterPro:IPR002401|InterPro:IPR036396|UniProtKB-KW:KW-0503	7176	UniProt		F
UniProtKB	B0W7Y7	6034520	enables	GO:0046872	GO:0005506	iron ion binding	ECO:0000256	IEA	GO_REF:0000002	InterPro:IPR001128|InterPro:IPR002401|InterPro:IPR017972|InterPro:IPR036396	7176	InterPro		F
UniProtKB	B0W7Y7	6034520	enables	GO:0016491	GO:0016705	oxidoreductase activity, acting on paired donors, with incorporation or reduction of molecular oxygen	ECO:0000256	IEA	GO_REF:0000002	InterPro:IPR001128|InterPro:IPR002401|InterPro:IPR017972|InterPro:IPR036396	7176	InterPro		F
UniProtKB	B0W7Y7	6034520	enables	GO:0046872	GO:0046872	metal ion binding	ECO:0007322	IEA	GO_REF:0000043	UniProtKB-KW:KW-0479	7176	UniProt		F
UniProtKB	B0W7Y7	6034520	located_in	GO:0005783	GO:0005783	endoplasmic reticulum	ECO:0007322	IEA	GO_REF:0000043	UniProtKB-KW:KW-0256	7176	UniProt		C
UniProtKB	B0W7Y7	6034520	located_in	GO:0005783	GO:0005789	endoplasmic reticulum membrane	ECO:0007322	IEA	GO_REF:0000044	UniProtKB-SubCell:SL-0097	7176	UniProt		C
UniProtKB	B0WJR9	6039325	enables	GO:0052689	GO:0004341	gluconolactonase activity	ECO:0007826	IEA	GO_REF:0000118	PANTHER:PTN000097411	7176	TreeGrafter		F
UniProtKB	B0WJR9	6039325	enables	GO:0046872	GO:0005509	calcium ion binding	ECO:0007826	IEA	GO_REF:0000118	PANTHER:PTN000097411	7176	TreeGrafter		F
UniProtKB	B0WJR9	6039325	enables	GO:0046872	GO:0046872	metal ion binding	ECO:0007322	IEA	GO_REF:0000043	UniProtKB-KW:KW-0479	7176	UniProt		F
UniProtKB	B0WJR9	6039325	involved_in	GO:0006766	GO:0019853	L-ascorbic acid biosynthetic process	ECO:0007826	IEA	GO_REF:0000118	PANTHER:PTN000097411	7176	TreeGrafter		P
UniProtKB	B0WJR9	6039325	involved_in	GO:0005975	GO:0019853	L-ascorbic acid biosynthetic process	ECO:0007826	IEA	GO_REF:0000118	PANTHER:PTN000097411	7176	TreeGrafter		P
UniProtKB	B0WK93	6039526	involved_in	GO:0006355	GO:0006355	regulation of DNA-templated transcription	ECO:0000256	IEA	GO_REF:0000002	InterPro:IPR007282	7176	InterPro		P
UniProtKB	B0X0R1	6045963	enables	GO:0003677	GO:0000977	RNA polymerase II transcription regulatory region sequence-specific DNA binding	ECO:0007826	IEA	GO_REF:0000118	PANTHER:PTN000367524	7176	TreeGrafter		F
UniProtKB	B0X0R1	6045963	enables	GO:0005694	GO:0000981	DNA-binding transcription factor activity, RNA polymerase II-specific	ECO:0007826	IEA	GO_REF:0000118	PANTHER:PTN000367524	7176	TreeGrafter		F
UniProtKB	B0X0R1	6045963	enables	GO:0003700	GO:0000981	DNA-binding transcription factor activity, RNA polymerase II-specific	ECO:0007826	IEA	GO_REF:0000118	PANTHER:PTN000367524	7176	TreeGrafter		F
UniProtKB	B0X0R1	6045963	enables	GO:0046872	GO:0008270	zinc ion binding	ECO:0007322	IEA	GO_REF:0000043	UniProtKB-KW:KW-0863	7176	UniProt		F
UniProtKB	B0X0R1	6045963	involved_in	GO:0006355	GO:0006357	regulation of transcription by RNA polymerase II	ECO:0007826	IEA	GO_REF:0000118	PANTHER:PTN000367524	7176	TreeGrafter		P
UniProtKB	B0X0R1	6045963	located_in	GO:0005634	GO:0005634	nucleus	ECO:0000501	IEA	GO_REF:0000120	UniProtKB-SubCell:SL-0191|PANTHER:PTN000367524	7176	UniProt		C
UniProtKB	B0XA69	6049853	enables	GO:0008061	GO:0008061	chitin binding	ECO:0000256	IEA	GO_REF:0000002	InterPro:IPR002557|InterPro:IPR036508	7176	InterPro		F
UniProtKB	B0XD10	6051039	enables	GO:0022857	GO:0022857	transmembrane transporter activity	ECO:0000501	IEA	GO_REF:0000120	InterPro:IPR011701|PANTHER:PTN000548287	7176	UniProt		F
UniProtKB	B0XD10	6051039	involved_in	GO:0055085	GO:0055085	transmembrane transport	ECO:0000501	IEA	GO_REF:0000120	InterPro:IPR011701|PANTHER:PTN000548287	7176	UniProt		P
UniProtKB	B0XFZ6	6052273	located_in	GO:0005615	GO:0005615	extracellular space	ECO:0007826	IEA	GO_REF:0000118	PANTHER:PTN000441162	7176	TreeGrafter		C
UniProtKB	B0XFZ6	6052273	located_in	GO:0031012	GO:0062023	collagen-containing extracellular matrix	ECO:0007826	IEA	GO_REF:0000118	PANTHER:PTN000441162	7176	TreeGrafter		C
UniProtKB	B0XJU4	6053908	enables	GO:0016765	GO:0004364	glutathione transferase activity	ECO:0007826	IEA	GO_REF:0000118	PANTHER:PTN002889524	7176	TreeGrafter		F
UniProtKB	B0XJU4	6053908	enables	GO:0016740	GO:0016740	transferase activity	ECO:0007322	IEA	GO_REF:0000043	UniProtKB-KW:KW-0808	7176	UniProt		F
UniProtKB	B0XJU4	6053908	involved_in	GO:0006790	GO:0006749	glutathione metabolic process	ECO:0007826	IEA	GO_REF:0000118	PANTHER:PTN002889524	7176	TreeGrafter		P
UniProtKB	B0XJU4	6053908	involved_in	GO:0006575	GO:0006749	glutathione metabolic process	ECO:0007826	IEA	GO_REF:0000118	PANTHER:PTN002889524	7176	TreeGrafter		P
