# Supplementary material for: Comparative transcriptomics reveals different profiles between diflubenzuron‐resistant and ‐susceptible phenotypes of the mosquito Culex pipiens
Source: Pest Manag Sci. 2025 Feb 12;81(6):3370–7. doi: 10.1002/ps.8710 (PMC12074624; doi:10.1002/ps.8710)
Supplement: Supplementary file 9 — Table S6. Gene Ontology enrichment analysis of up‐regulated genes between susceptible and DFB‐resistant Culex pipiens mosquitoes. BP, biological processes; CC, cellular components; MF, molecular functions. [file PS-81-3370-s002.xlsx]

## Sheet: UP_R vs S
Supplemetary Table 6: Gene ontology enrichment analysis of up-regulated genes between susceptible and DFB-resistant Cx. pipiens mosquitoes. BP= Biological processes; MF= Molecular Functions; CC= Cellular Components
Category	ID	Description	Count	GeneRatio	BgRatio	pvalue	p.adjust	qvalue	geneID
GOTERM_BP	GO:0040003	chitin-based cuticle development	29	29/162	180/10549	7.42053e-09	3.3244e-05	3.3244e-05	Cluster-1446.0_NODE_24327_length_673_cov_5.298137_g13869_i0/Cluster-3259.10120_NODE_11018_length_1795_cov_195.235561_g5600_i0/Cluster-3259.10356_NODE_32610_length_342_cov_675.313099_g21422_i0/Cluster-3259.10896_NODE_28355_length_483_cov_433.971366_g17280_i0/Cluster-3259.1111_NODE_11109_length_1784_cov_276.675783_g5575_i1/Cluster-3259.1112_NODE_14809_length_1385_cov_205.865044_g5575_i2/Cluster-325…
GOTERM_BP	GO:0042335	cuticle development	29	29/162	269/10549	0.00636292	2.28047	2.28047	Cluster-1446.0_NODE_24327_length_673_cov_5.298137_g13869_i0/Cluster-3259.10120_NODE_11018_length_1795_cov_195.235561_g5600_i0/Cluster-3259.10356_NODE_32610_length_342_cov_675.313099_g21422_i0/Cluster-3259.10896_NODE_28355_length_483_cov_433.971366_g17280_i0/Cluster-3259.1111_NODE_11109_length_1784_cov_276.675783_g5575_i1/Cluster-3259.1112_NODE_14809_length_1385_cov_205.865044_g5575_i2/Cluster-325…
GOTERM_BP	GO:0006030	chitin metabolic process	10	10/162	74/10549	1.70487e+07	4.36446e+09	4.36446e+09	Cluster-3259.10120_NODE_11018_length_1795_cov_195.235561_g5600_i0/Cluster-3259.12533_NODE_22399_length_789_cov_46.969737_g12442_i0/Cluster-3259.12906_NODE_17600_length_1133_cov_144.129529_g9346_i0/Cluster-3259.14115_NODE_17514_length_1141_cov_64.575540_g9298_i0/Cluster-3259.14169_NODE_10778_length_1822_cov_44.250976_g5462_i0/Cluster-3259.14629_NODE_22235_length_801_cov_3.516839_g12336_i0/Cluster-…
GOTERM_BP	GO:1901071	glucosamine-containing compound metabolic process	10	10/162	97/10549	2.20485e+08	0.000493885490415302	0.000493885490415302	Cluster-3259.10120_NODE_11018_length_1795_cov_195.235561_g5600_i0/Cluster-3259.12533_NODE_22399_length_789_cov_46.969737_g12442_i0/Cluster-3259.12906_NODE_17600_length_1133_cov_144.129529_g9346_i0/Cluster-3259.14115_NODE_17514_length_1141_cov_64.575540_g9298_i0/Cluster-3259.14169_NODE_10778_length_1822_cov_44.250976_g5462_i0/Cluster-3259.14629_NODE_22235_length_801_cov_3.516839_g12336_i0/Cluster-…
GOTERM_BP	GO:0006040	amino sugar metabolic process	10	10/162	102/10549	3.49662e+08	0.000696215158762457	0.000696215158762457	Cluster-3259.10120_NODE_11018_length_1795_cov_195.235561_g5600_i0/Cluster-3259.12533_NODE_22399_length_789_cov_46.969737_g12442_i0/Cluster-3259.12906_NODE_17600_length_1133_cov_144.129529_g9346_i0/Cluster-3259.14115_NODE_17514_length_1141_cov_64.575540_g9298_i0/Cluster-3259.14169_NODE_10778_length_1822_cov_44.250976_g5462_i0/Cluster-3259.14629_NODE_22235_length_801_cov_3.516839_g12336_i0/Cluster-…
GOTERM_BP	GO:0006022	aminoglycan metabolic process	10	10/162	163/10549	0.000202845360069159	0.0279614527110717	0.0279614527110717	Cluster-3259.10120_NODE_11018_length_1795_cov_195.235561_g5600_i0/Cluster-3259.12533_NODE_22399_length_789_cov_46.969737_g12442_i0/Cluster-3259.12906_NODE_17600_length_1133_cov_144.129529_g9346_i0/Cluster-3259.14115_NODE_17514_length_1141_cov_64.575540_g9298_i0/Cluster-3259.14169_NODE_10778_length_1822_cov_44.250976_g5462_i0/Cluster-3259.14629_NODE_22235_length_801_cov_3.516839_g12336_i0/Cluster-…
GOTERM_MF	GO:0042302	structural constituent of cuticle	26	26/162	86/10549	2.93618e-15	5.20058e-11	5.20058e-11	Cluster-1446.0_NODE_24327_length_673_cov_5.298137_g13869_i0/Cluster-3259.10356_NODE_32610_length_342_cov_675.313099_g21422_i0/Cluster-3259.10896_NODE_28355_length_483_cov_433.971366_g17280_i0/Cluster-3259.1111_NODE_11109_length_1784_cov_276.675783_g5575_i1/Cluster-3259.1112_NODE_14809_length_1385_cov_205.865044_g5575_i2/Cluster-3259.11134_NODE_31178_length_383_cov_248.073446_g20001_i0/Cluster-325…
GOTERM_MF	GO:0005214	structural constituent of chitin-based cuticle	25	25/162	78/10549	5.80422e-14	5.20058e-11	5.20058e-11	Cluster-1446.0_NODE_24327_length_673_cov_5.298137_g13869_i0/Cluster-3259.10356_NODE_32610_length_342_cov_675.313099_g21422_i0/Cluster-3259.10896_NODE_28355_length_483_cov_433.971366_g17280_i0/Cluster-3259.1111_NODE_11109_length_1784_cov_276.675783_g5575_i1/Cluster-3259.1112_NODE_14809_length_1385_cov_205.865044_g5575_i2/Cluster-3259.11134_NODE_31178_length_383_cov_248.073446_g20001_i0/Cluster-325…
GOTERM_MF	GO:0008010	structural constituent of chitin-based larval cuticle	21	21/162	67/10549	1.54279e-08	9.21558e-06	9.21558e-06	Cluster-1446.0_NODE_24327_length_673_cov_5.298137_g13869_i0/Cluster-3259.10356_NODE_32610_length_342_cov_675.313099_g21422_i0/Cluster-3259.10896_NODE_28355_length_483_cov_433.971366_g17280_i0/Cluster-3259.11134_NODE_31178_length_383_cov_248.073446_g20001_i0/Cluster-3259.13586_NODE_18586_length_1056_cov_256.419669_g9946_i0/Cluster-3259.13868_NODE_2200_length_4206_cov_42.884606_g1133_i0/Cluster-325…
GOTERM_MF	GO:0008061	chitin binding	10	10/162	115/10549	1.03133e+09	0.00184814234492947	0.00184814234492948	Cluster-3259.10120_NODE_11018_length_1795_cov_195.235561_g5600_i0/Cluster-3259.12533_NODE_22399_length_789_cov_46.969737_g12442_i0/Cluster-3259.12906_NODE_17600_length_1133_cov_144.129529_g9346_i0/Cluster-3259.14115_NODE_17514_length_1141_cov_64.575540_g9298_i0/Cluster-3259.14169_NODE_10778_length_1822_cov_44.250976_g5462_i0/Cluster-3259.14629_NODE_22235_length_801_cov_3.516839_g12336_i0/Cluster-…
GOTERM_MF	GO:0005121	Toll binding	4	4/162	11/10549	1.62615e+08	0.00264914717200212	0.00264914717200212	Cluster-3259.218_NODE_10485_length_1859_cov_15.784699_g5295_i0/Cluster-3259.9059_NODE_9265_length_2027_cov_22.909409_g4653_i0/Cluster-7290.0_NODE_15444_length_1328_cov_6.466513_g8052_i0/Cluster-7290.1_NODE_19272_length_1007_cov_4.140082_g10362_i0
GOTERM_MF	GO:0001530	lipopolysaccharide binding	4	4/162	19/10549	0.000173510210178268	0.025910858053288	0.025910858053288	Cluster-3259.13385_NODE_23521_length_722_cov_376.406926_g13253_i0/Cluster-3259.13385_NODE_26073_length_583_cov_389.142599_g13253_i2/Cluster-3259.13916_NODE_22597_length_776_cov_192.502008_g12598_i0/Cluster-3259.5472_NODE_5614_length_2760_cov_469.042109_g2823_i0
GOTERM_CC	GO:0031012	extracellular matrix	26	26/162	221/10549	0.0356398	10.6444	10.6444	Cluster-1446.0_NODE_24327_length_673_cov_5.298137_g13869_i0/Cluster-3259.10356_NODE_32610_length_342_cov_675.313099_g21422_i0/Cluster-3259.10896_NODE_28355_length_483_cov_433.971366_g17280_i0/Cluster-3259.1111_NODE_11109_length_1784_cov_276.675783_g5575_i1/Cluster-3259.1112_NODE_14809_length_1385_cov_205.865044_g5575_i2/Cluster-3259.11134_NODE_31178_length_383_cov_248.073446_g20001_i0/Cluster-325…
