# Supplementary material for: Comparative transcriptomics reveals different profiles between diflubenzuron‐resistant and ‐susceptible phenotypes of the mosquito Culex pipiens
Source: Pest Manag Sci. 2025 Feb 12;81(6):3370–7. doi: 10.1002/ps.8710 (PMC12074624; doi:10.1002/ps.8710)
Supplement: Supplementary file 10 — Table S7. List of enrichment result GO annotation for up‐regulated DEGs of Culex pipiens after hypergeometric analysis. [file PS-81-3370-s009.xlsx]

## Sheet: enrichment_results_GO_UP
Supplementary table 7: list of enrichment result GO annotation for UP regulated DEGs of Cx. pipiens after hypergeomethric analysis
ID	Description	GeneRatio	BgRatio	RichFactor	FoldEnrichment	zScore	pvalue	p.adjust	qvalue	geneID	Count
GO:0005214	structural constituent of chitin-based cuticle	27/45	78/10549	0.346153846153846	81.1461538461538	46.4996697207306	2.81165297258398e-48	2.04407171106855e-45	1.97703598493273e-45	Cluster-1358.0_NODE_23536_length_722_cov_5.963925_g13265_i0/Cluster-1446.0_NODE_24327_length_673_cov_5.298137_g13869_i0/Cluster-3259.10356_NODE_32610_length_342_cov_675.313099_g21422_i0/Cluster-3259.10896_NODE_28355_length_483_cov_433.971366_g17280_i0/Cluster-3259.1111_NODE_11109_length_1784_cov_276.675783_g5575_i1/Cluster-3259.1112_NODE_14809_length_1385_cov_205.865044_g5575_i2/Cluster-3259.1113…	27
GO:0042302	structural constituent of cuticle	27/45	86/10549	0.313953488372093	73.5976744186047	44.2443462789127	6.63910662259479e-47	2.41331525731321e-44	2.33417011783859e-44	Cluster-1358.0_NODE_23536_length_722_cov_5.963925_g13265_i0/Cluster-1446.0_NODE_24327_length_673_cov_5.298137_g13869_i0/Cluster-3259.10356_NODE_32610_length_342_cov_675.313099_g21422_i0/Cluster-3259.10896_NODE_28355_length_483_cov_433.971366_g17280_i0/Cluster-3259.1111_NODE_11109_length_1784_cov_276.675783_g5575_i1/Cluster-3259.1112_NODE_14809_length_1385_cov_205.865044_g5575_i2/Cluster-3259.1113…	27
GO:0008010	structural constituent of chitin-based larval cuticle	25/45	67/10549	0.373134328358209	87.4709784411277	46.4728875421393	2.06047757430542e-45	4.99322398840013e-43	4.82947024433691e-43	Cluster-1358.0_NODE_23536_length_722_cov_5.963925_g13265_i0/Cluster-1446.0_NODE_24327_length_673_cov_5.298137_g13869_i0/Cluster-3259.10356_NODE_32610_length_342_cov_675.313099_g21422_i0/Cluster-3259.10896_NODE_28355_length_483_cov_433.971366_g17280_i0/Cluster-3259.11134_NODE_31178_length_383_cov_248.073446_g20001_i0/Cluster-3259.13586_NODE_18586_length_1056_cov_256.419669_g9946_i0/Cluster-3259.13…	25
GO:0040003	chitin-based cuticle development	29/45	180/10549	0.161111111111111	37.768024691358	32.5650744114005	2.65589731639831e-41	4.82709337255393e-39	4.66878791408967e-39	Cluster-1358.0_NODE_23536_length_722_cov_5.963925_g13265_i0/Cluster-1446.0_NODE_24327_length_673_cov_5.298137_g13869_i0/Cluster-3259.10120_NODE_11018_length_1795_cov_195.235561_g5600_i0/Cluster-3259.10356_NODE_32610_length_342_cov_675.313099_g21422_i0/Cluster-3259.10896_NODE_28355_length_483_cov_433.971366_g17280_i0/Cluster-3259.1111_NODE_11109_length_1784_cov_276.675783_g5575_i1/Cluster-3259.111…	29
GO:0042335	cuticle development	29/45	269/10549	0.107806691449814	25.2722841800909	26.3939379745578	6.05480865447302e-36	8.80369178360377e-34	8.51497301302732e-34	Cluster-1358.0_NODE_23536_length_722_cov_5.963925_g13265_i0/Cluster-1446.0_NODE_24327_length_673_cov_5.298137_g13869_i0/Cluster-3259.10120_NODE_11018_length_1795_cov_195.235561_g5600_i0/Cluster-3259.10356_NODE_32610_length_342_cov_675.313099_g21422_i0/Cluster-3259.10896_NODE_28355_length_483_cov_433.971366_g17280_i0/Cluster-3259.1111_NODE_11109_length_1784_cov_276.675783_g5575_i1/Cluster-3259.111…	29
GO:0031012	extracellular matrix	27/45	221/10549	0.122171945701357	28.6398190045249	27.1792318215465	1.15187923660233e-34	1.39569367501649e-32	1.3499216316673e-32	Cluster-1358.0_NODE_23536_length_722_cov_5.963925_g13265_i0/Cluster-1446.0_NODE_24327_length_673_cov_5.298137_g13869_i0/Cluster-3259.10356_NODE_32610_length_342_cov_675.313099_g21422_i0/Cluster-3259.10896_NODE_28355_length_483_cov_433.971366_g17280_i0/Cluster-3259.1111_NODE_11109_length_1784_cov_276.675783_g5575_i1/Cluster-3259.1112_NODE_14809_length_1385_cov_205.865044_g5575_i2/Cluster-3259.1113…	27
GO:0020037	heme binding	6/45	175/10549	0.0342857142857143	8.03733333333333	6.1442373769445	9.10963999062041e-05	0.00881500602378988	0.00852591620052362	Cluster-106.0_NODE_25895_length_592_cov_4.282416_g15141_i0/Cluster-3259.13228_NODE_9207_length_2036_cov_11.789238_g4618_i0/Cluster-3259.180_NODE_14178_length_1450_cov_8.729064_g7356_i0/Cluster-3259.2614_NODE_12996_length_1571_cov_178.633593_g6681_i0/Cluster-3259.3992_NODE_3661_length_3430_cov_550.516907_g1336_i1/Cluster-3259.8404_NODE_20397_length_921_cov_371.223094_g6681_i1	6
GO:0046906	tetrapyrrole binding	6/45	177/10549	0.0338983050847458	7.94651600753296	6.10009194242788	9.70014418023646e-05	0.00881500602378988	0.00852591620052362	Cluster-106.0_NODE_25895_length_592_cov_4.282416_g15141_i0/Cluster-3259.13228_NODE_9207_length_2036_cov_11.789238_g4618_i0/Cluster-3259.180_NODE_14178_length_1450_cov_8.729064_g7356_i0/Cluster-3259.2614_NODE_12996_length_1571_cov_178.633593_g6681_i0/Cluster-3259.3992_NODE_3661_length_3430_cov_550.516907_g1336_i1/Cluster-3259.8404_NODE_20397_length_921_cov_371.223094_g6681_i1	6

## Sheet: enrichment_results_GO_DOWN
ID	Description	GeneRatio	BgRatio	RichFactor	FoldEnrichment	zScore	pvalue	p.adjust	qvalue	geneID	Count
